# Supplementary material for: N-(4-Chloro­butano­yl)-N′-[2-(trifluoro­meth­yl)phen­yl]thio­urea
Source: Acta Crystallogr Sect E Struct Rep Online. 2012 Mar 10;68(Pt 4):o1029. doi: 10.1107/S1600536812008859 (PMC3343992; doi:10.1107/S1600536812008859)
Supplement: Supplementary file 1 [file e-68-o1029-sup1.cif]

##############################################################################
#                                                                            #
# This CIF contains the data in a paper accepted for publication in          #
# Acta Crystallographica Section E. It conforms to the requirements of       #
# Notes for Authors for Acta Crystallographica Section E, and has been       #
# peer reviewed under the auspices of the IUCr Commission on Journals.       #
#                                                                            #
# Full details of the Crystallographic Information File format               #
# are given in the paper "The Crystallographic Information File (CIF):       #
# a New Standard Archive File for Crystallography" by S. R. Hall, F. H.      #
# Allen and I. D. Brown [Acta Cryst. (1991), A47, 655-685].                  #
#                                                                            #
# The current version of the core CIF dictionary is obtainable from          #
# ftp://ftp.iucr.org/pub/cif_core.dic.                                       #
#                                                                            #
# Software is freely available for graphical display of the structure(s)     #
# in this CIF. For information consult the CIF software page                 #
# http://www.iucr.org/resources/cif/software.                                #
#                                                                            #
# This file may be used for bona fide research purposes within the           #
# scientific community so long as proper attribution is given to the journal # 
# article from which it was obtained.                                        #
#                                                                            #
##############################################################################
data_global
_audit_creation_method     'form.cif (version 2.0)'
_journal_data_validation_number     ?
_journal_date_recd_electronic     2012-02-23
_journal_date_accepted     2012-02-28
_journal_name_full     'Acta Crystallographica, Section E'
_journal_year     2012
_journal_volume     68
_journal_issue      4
_journal_page_first     o1029
_journal_page_last     o1029
_journal_paper_category     QO
_journal_paper_doi     10.1107/S1600536812008859
_journal_coeditor_code     HB6655
_publ_contact_author_name     'Ibrahim Abdul Razak'
_publ_contact_author_address
;
      School of Physics
      Universiti Sains Malaysia
      11800 USM, Penang
      MALAYSIA
;
_publ_contact_author_email     'arazaki@usm.my'
_publ_contact_author_fax     '604 6579150'
_publ_contact_author_phone     '604 6533438'
_publ_section_title
;
<i>N</i>-(4-Chlorobutanoyl)-<i>N</i>'-[2-(trifluoromethyl)phenyl]thiourea
;
loop_
    _publ_author_name
    _publ_author_footnote
    _publ_author_address
    'Mohd Sukeri Mohd Yusof' ?
;
Department of Chemical Sciences
Faculty of Science and Technology
Universiti Malaysia Terengganu
Mengabang Telipot
21030 Kuala Terengganu
Malaysia
;
    'Nur Farhana Embong' ?
;
Department of Chemical Sciences
Faculty of Science and Technology
Universiti Malaysia Terengganu
Mengabang Telipot
21030 Kuala Terengganu
Malaysia
;
    'Suhana Arshad' ?
;
School of Physics
Universiti Sains Malaysia
11800 USM, Penang
Malaysia
;
    'Ibrahim Abdul Razak'
;
Thomson Reuters ResearcherID: A-5599-2009
;
;
School of Physics
Universiti Sains Malaysia
11800 USM, Penang
Malaysia
;
data_I
_audit_creation_method     SHELXL-97
_chemical_name_systematic
;
<i>N</i>-(4-Chlorobutanoyl)-<i>N</i>'-[2-(trifluoromethyl)phenyl]thiourea
;
_chemical_name_common     ?
_chemical_formula_moiety     'C12 H12 Cl F3 N2 O S'
_chemical_formula_sum     'C12 H12 Cl F3 N2 O S'
_chemical_formula_iupac     'C12 H12 Cl F3 N2 O S'
_chemical_formula_weight     324.75
_chemical_melting_point     ?
_symmetry_cell_setting     triclinic
_symmetry_space_group_name_H-M     'P -1'
_symmetry_space_group_name_Hall     '-P 1'
loop_
    _symmetry_equiv_pos_as_xyz
    'x, y, z'
    '-x, -y, -z'
_cell_length_a     7.86220(10)
_cell_length_b     8.90730(10)
_cell_length_c     11.03410(10)
_cell_angle_alpha     113.6870(10)
_cell_angle_beta     103.4190(10)
_cell_angle_gamma     95.6530(10)
_cell_volume     672.175(15)
_cell_formula_units_Z     2
_cell_measurement_reflns_used     9937
_cell_measurement_theta_min     2.50
_cell_measurement_theta_max     32.58
_cell_measurement_temperature     100.0(10)
_exptl_crystal_description     'needle'
_exptl_crystal_colour     'colourless'
_exptl_crystal_size_max     0.41
_exptl_crystal_size_mid     0.19
_exptl_crystal_size_min     0.15
_exptl_crystal_density_diffrn     1.605
_exptl_crystal_density_meas     ?
_exptl_crystal_density_method     'not measured'
_exptl_crystal_F_000     332
_exptl_absorpt_coefficient_mu     0.471
_exptl_absorpt_correction_type     multi-scan
_exptl_absorpt_process_details     '(<i>SADABS</i>; Bruker, 2009)'
_exptl_absorpt_correction_T_min     0.8294
_exptl_absorpt_correction_T_max     0.9319
_exptl_special_details
;
The crystal was placed in the cold stream of an Oxford Cryosystems Cobra
open-flow nitrogen cryostat (Cosier & Glazer, 1986) operating at 100.0 (1) K.
;
_diffrn_ambient_temperature     100.0(10)
_diffrn_radiation_type     MoK\a
_diffrn_radiation_wavelength     0.71073
_diffrn_radiation_source     'fine-focus sealed tube'
_diffrn_radiation_monochromator     graphite
_diffrn_measurement_device_type     'Bruker SMART APEXII CCD'
_diffrn_measurement_method     '\f and \w scans'
_diffrn_detector_area_resol_mean     ?
_diffrn_reflns_number     18148
_diffrn_reflns_av_R_equivalents     0.0212
_diffrn_reflns_av_sigmaI/netI     0.0219
_diffrn_reflns_theta_min     2.11
_diffrn_reflns_theta_max     32.64
_diffrn_reflns_theta_full     32.64
_diffrn_measured_fraction_theta_max     0.994
_diffrn_measured_fraction_theta_full     0.994
_diffrn_reflns_limit_h_min     -11
_diffrn_reflns_limit_h_max     11
_diffrn_reflns_limit_k_min     -13
_diffrn_reflns_limit_k_max     12
_diffrn_reflns_limit_l_min     -15
_diffrn_reflns_limit_l_max     16
_diffrn_standards_number     0
_diffrn_standards_interval_count     .
_diffrn_standards_interval_time     .
_diffrn_standards_decay_%     ?
_refine_special_details
;
Refinement of <i>F</i>^2^ against ALL reflections. The weighted <i>R</i>-factor
<i>wR</i> and goodness of fit <i>S</i> are based on <i>F</i>^2^, conventional
<i>R</i>-factors <i>R</i> are based on <i>F</i>, with <i>F</i> set to zero for
negative <i>F</i>^2^. The threshold expression of <i>F</i>^2^ >
\s(<i>F</i>^2^) is used only for calculating <i>R</i>-factors(gt) <i>etc</i>.
and is not relevant to the choice of reflections for refinement.
<i>R</i>-factors based on <i>F</i>^2^ are statistically about twice as large
as those based on <i>F</i>, and <i>R</i>- factors based on ALL data will be
even larger.
;
_reflns_number_total     4884
_reflns_number_gt     4304
_reflns_threshold_expression     I>2\s(I)
_refine_ls_structure_factor_coef     Fsqd
_refine_ls_matrix_type     full
_refine_ls_R_factor_all     0.0353
_refine_ls_R_factor_gt     0.0295
_refine_ls_wR_factor_gt     0.0735
_refine_ls_wR_factor_ref     0.0779
_refine_ls_goodness_of_fit_ref     0.973
_refine_ls_restrained_S_all     0.973
_refine_ls_number_reflns     4884
_refine_ls_number_parameters     189
_refine_ls_number_restraints     0
_refine_ls_hydrogen_treatment     mixed
_refine_ls_weighting_scheme     calc
_refine_ls_weighting_details
         'calc w=1/[\s^2^(Fo^2^)+(0.0365P)^2^+0.3295P] where P=(Fo^2^+2Fc^2^)/3'
_atom_sites_solution_hydrogens     geom
_atom_sites_solution_primary     direct
_atom_sites_solution_secondary     difmap
_refine_ls_shift/su_max     0.000
_refine_ls_shift/su_mean     0.000
_refine_diff_density_max     0.494
_refine_diff_density_min     -0.315
_refine_ls_extinction_method     none
_refine_ls_extinction_coef     ?
loop_
    _atom_type_symbol
    _atom_type_description
    _atom_type_scat_dispersion_real
    _atom_type_scat_dispersion_imag
    _atom_type_scat_source
    'C' 'C' 0.0033 0.0016
                         'International Tables Vol C Tables 4.2.6.8 and 6.1.1.4'
    'H' 'H' 0.0000 0.0000
                         'International Tables Vol C Tables 4.2.6.8 and 6.1.1.4'
    'N' 'N' 0.0061 0.0033
                         'International Tables Vol C Tables 4.2.6.8 and 6.1.1.4'
    'O' 'O' 0.0106 0.0060
                         'International Tables Vol C Tables 4.2.6.8 and 6.1.1.4'
    'F' 'F' 0.0171 0.0103
                         'International Tables Vol C Tables 4.2.6.8 and 6.1.1.4'
    'S' 'S' 0.1246 0.1234
                         'International Tables Vol C Tables 4.2.6.8 and 6.1.1.4'
    'Cl' 'Cl' 0.1484 0.1585
                         'International Tables Vol C Tables 4.2.6.8 and 6.1.1.4'
_computing_data_collection     'APEX2 (Bruker, 2009)'
_computing_cell_refinement     'SAINT (Bruker, 2009)'
_computing_data_reduction     'SAINT (Bruker, 2009)'
_computing_structure_solution     'SHELXTL (Sheldrick, 2008)'
_computing_structure_refinement     'SHELXTL (Sheldrick, 2008)'
_computing_molecular_graphics     'SHELXTL (Sheldrick, 2008)'
_computing_publication_material
;
SHELXTL (Sheldrick, 2008) and PLATON (Spek, 2009)
;
loop_
    _atom_site_type_symbol
    _atom_site_label
    _atom_site_fract_x
    _atom_site_fract_y
    _atom_site_fract_z
    _atom_site_U_iso_or_equiv
    _atom_site_adp_type
    _atom_site_calc_flag
    _atom_site_refinement_flags
    _atom_site_occupancy
    _atom_site_symmetry_multiplicity
    _atom_site_disorder_assembly
    _atom_site_disorder_group
    Cl Cl1 1.66943(3) 0.08190(3) 0.87826(3) 0.01972(6) Uani d . 1 1 . .
    S S1 0.77778(4) 0.12238(3) 0.48626(3) 0.01851(6) Uani d . 1 1 . .
    F F1 0.97525(9) 0.59829(9) 0.65758(8) 0.02506(15) Uani d . 1 1 . .
    F F2 0.86578(9) 0.81937(8) 0.70633(8) 0.02360(14) Uani d . 1 1 . .
    F F3 0.97036(10) 0.74396(10) 0.86623(7) 0.02883(16) Uani d . 1 1 . .
    O O1 1.11812(11) 0.39045(10) 0.93786(8) 0.02277(17) Uani d . 1 1 . .
    N N1 0.83210(12) 0.36357(10) 0.74177(9) 0.01434(15) Uani d . 1 1 . .
    N N2 1.02233(11) 0.17737(10) 0.71774(9) 0.01377(15) Uani d . 1 1 . .
    C C1 0.69392(13) 0.58116(12) 0.69974(9) 0.01248(16) Uani d . 1 1 . .
    C C2 0.54109(13) 0.64135(12) 0.66718(10) 0.01409(16) Uani d . 1 1 . .
    H H2A 0.5523 0.7491 0.6683 0.017 Uiso calc R 1 1 . .
    C C3 0.37240(13) 0.54429(13) 0.63303(10) 0.01548(17) Uani d . 1 1 . .
    H H3A 0.2685 0.5864 0.6123 0.019 Uiso calc R 1 1 . .
    C C4 0.35583(14) 0.38496(13) 0.62916(10) 0.01655(18) Uani d . 1 1 . .
    H H4A 0.2404 0.3175 0.6038 0.020 Uiso calc R 1 1 . .
    C C5 0.50789(14) 0.32467(12) 0.66239(10) 0.01537(17) Uani d . 1 1 . .
    H H5A 0.4962 0.2162 0.6598 0.018 Uiso calc R 1 1 . .
    C C6 0.67708(13) 0.42288(12) 0.69935(9) 0.01262(16) Uani d . 1 1 . .
    C C7 0.87834(13) 0.22901(12) 0.65719(10) 0.01306(16) Uani d . 1 1 . .
    C C8 1.13277(14) 0.25600(12) 0.85287(10) 0.01538(17) Uani d . 1 1 . .
    C C9 1.27517(14) 0.16553(12) 0.88836(10) 0.01620(17) Uani d . 1 1 . .
    H H9A 1.2920 0.0827 0.8021 0.019 Uiso calc R 1 1 . .
    H H9B 1.2370 0.1043 0.9385 0.019 Uiso calc R 1 1 . .
    C C10 1.45172(14) 0.29236(12) 0.97903(10) 0.01529(17) Uani d . 1 1 . .
    H H10A 1.4875 0.3522 0.9272 0.018 Uiso calc R 1 1 . .
    H H10B 1.4310 0.3765 1.0628 0.018 Uiso calc R 1 1 . .
    C C11 1.60482(14) 0.21825(13) 1.02413(10) 0.01720(18) Uani d . 1 1 . .
    H H11A 1.5689 0.1538 1.0726 0.021 Uiso calc R 1 1 . .
    H H11B 1.7087 0.3100 1.0902 0.021 Uiso calc R 1 1 . .
    C C12 0.87515(13) 0.68537(12) 0.73243(11) 0.01615(17) Uani d . 1 1 . .
    H H1N2 1.050(2) 0.0918(19) 0.6625(16) 0.021(4) Uiso d . 1 1 . .
    H H1N1 0.895(2) 0.413(2) 0.8270(17) 0.026(4) Uiso d . 1 1 . .
loop_
    _atom_site_aniso_label
    _atom_site_aniso_U_11
    _atom_site_aniso_U_22
    _atom_site_aniso_U_33
    _atom_site_aniso_U_12
    _atom_site_aniso_U_13
    _atom_site_aniso_U_23
    Cl1 0.01900(12) 0.01807(11) 0.01890(11) 0.00744(9) 0.00681(9) 0.00360(9)
    S1 0.01973(12) 0.01899(12) 0.01193(11) 0.00983(9) 0.00168(9) 0.00240(9)
    F1 0.0166(3) 0.0231(3) 0.0371(4) 0.0074(3) 0.0159(3) 0.0098(3)
    F2 0.0204(3) 0.0169(3) 0.0348(4) 0.0028(2) 0.0088(3) 0.0125(3)
    F3 0.0184(3) 0.0350(4) 0.0206(3) -0.0043(3) -0.0044(3) 0.0078(3)
    O1 0.0251(4) 0.0206(4) 0.0152(3) 0.0129(3) 0.0010(3) 0.0015(3)
    N1 0.0152(4) 0.0144(3) 0.0114(3) 0.0069(3) 0.0024(3) 0.0038(3)
    N2 0.0141(4) 0.0126(3) 0.0131(3) 0.0064(3) 0.0030(3) 0.0039(3)
    C1 0.0115(4) 0.0135(4) 0.0110(4) 0.0036(3) 0.0033(3) 0.0038(3)
    C2 0.0140(4) 0.0149(4) 0.0128(4) 0.0056(3) 0.0042(3) 0.0048(3)
    C3 0.0117(4) 0.0216(4) 0.0130(4) 0.0064(3) 0.0040(3) 0.0066(3)
    C4 0.0130(4) 0.0209(4) 0.0150(4) 0.0023(3) 0.0051(3) 0.0070(3)
    C5 0.0157(4) 0.0157(4) 0.0147(4) 0.0034(3) 0.0051(3) 0.0064(3)
    C6 0.0126(4) 0.0138(4) 0.0105(4) 0.0053(3) 0.0033(3) 0.0039(3)
    C7 0.0138(4) 0.0128(4) 0.0129(4) 0.0048(3) 0.0043(3) 0.0053(3)
    C8 0.0155(4) 0.0154(4) 0.0138(4) 0.0060(3) 0.0030(3) 0.0052(3)
    C9 0.0157(4) 0.0146(4) 0.0155(4) 0.0065(3) 0.0011(3) 0.0049(3)
    C10 0.0171(4) 0.0127(4) 0.0138(4) 0.0051(3) 0.0037(3) 0.0037(3)
    C11 0.0163(4) 0.0174(4) 0.0140(4) 0.0061(3) 0.0033(3) 0.0031(3)
    C12 0.0127(4) 0.0155(4) 0.0175(4) 0.0032(3) 0.0037(3) 0.0051(3)
_geom_special_details
;
All e.s.d.'s (except the e.s.d. in the dihedral angle between two l.s. planes)
are estimated using the full covariance matrix. The cell e.s.d.'s are taken
into account individually in the estimation of e.s.d.'s in distances, angles
and torsion angles; correlations between e.s.d.'s in cell parameters are only
used when they are defined by crystal symmetry. An approximate (isotropic)
treatment of cell e.s.d.'s is used for estimating e.s.d.'s involving l.s.
planes.
;
loop_
    _geom_bond_atom_site_label_1
    _geom_bond_atom_site_label_2
    _geom_bond_site_symmetry_2
    _geom_bond_distance
    _geom_bond_publ_flag
    Cl1 C11 . 1.8038(10) ?
    S1 C7 . 1.6748(10) ?
    F1 C12 . 1.3455(12) ?
    F2 C12 . 1.3404(12) ?
    F3 C12 . 1.3430(12) ?
    O1 C8 . 1.2255(12) ?
    N1 C7 . 1.3358(12) ?
    N1 C6 . 1.4298(12) ?
    N1 H1N1 . 0.856(17) ?
    N2 C8 . 1.3813(13) ?
    N2 C7 . 1.3921(12) ?
    N2 H1N2 . 0.849(15) ?
    C1 C2 . 1.3935(13) ?
    C1 C6 . 1.4011(13) ?
    C1 C12 . 1.5013(14) ?
    C2 C3 . 1.3888(14) ?
    C2 H2A . 0.9500 ?
    C3 C4 . 1.3947(14) ?
    C3 H3A . 0.9500 ?
    C4 C5 . 1.3904(14) ?
    C4 H4A . 0.9500 ?
    C5 C6 . 1.3905(14) ?
    C5 H5A . 0.9500 ?
    C8 C9 . 1.5112(14) ?
    C9 C10 . 1.5305(14) ?
    C9 H9A . 0.9900 ?
    C9 H9B . 0.9900 ?
    C10 C11 . 1.5082(14) ?
    C10 H10A . 0.9900 ?
    C10 H10B . 0.9900 ?
    C11 H11A . 0.9900 ?
    C11 H11B . 0.9900 ?
loop_
    _geom_angle_atom_site_label_1
    _geom_angle_atom_site_label_2
    _geom_angle_atom_site_label_3
    _geom_angle_site_symmetry_1
    _geom_angle_site_symmetry_3
    _geom_angle
    _geom_angle_publ_flag
    C7 N1 C6 . . 123.49(8) ?
    C7 N1 H1N1 . . 118.1(11) ?
    C6 N1 H1N1 . . 118.3(11) ?
    C8 N2 C7 . . 127.83(8) ?
    C8 N2 H1N2 . . 116.8(10) ?
    C7 N2 H1N2 . . 115.1(10) ?
    C2 C1 C6 . . 119.79(9) ?
    C2 C1 C12 . . 119.61(9) ?
    C6 C1 C12 . . 120.59(8) ?
    C3 C2 C1 . . 120.22(9) ?
    C3 C2 H2A . . 119.9 ?
    C1 C2 H2A . . 119.9 ?
    C2 C3 C4 . . 119.88(9) ?
    C2 C3 H3A . . 120.1 ?
    C4 C3 H3A . . 120.1 ?
    C5 C4 C3 . . 120.14(9) ?
    C5 C4 H4A . . 119.9 ?
    C3 C4 H4A . . 119.9 ?
    C4 C5 C6 . . 120.12(9) ?
    C4 C5 H5A . . 119.9 ?
    C6 C5 H5A . . 119.9 ?
    C5 C6 C1 . . 119.81(9) ?
    C5 C6 N1 . . 119.42(8) ?
    C1 C6 N1 . . 120.72(9) ?
    N1 C7 N2 . . 116.42(8) ?
    N1 C7 S1 . . 124.76(7) ?
    N2 C7 S1 . . 118.81(7) ?
    O1 C8 N2 . . 122.61(9) ?
    O1 C8 C9 . . 122.16(9) ?
    N2 C8 C9 . . 115.22(8) ?
    C8 C9 C10 . . 109.74(8) ?
    C8 C9 H9A . . 109.7 ?
    C10 C9 H9A . . 109.7 ?
    C8 C9 H9B . . 109.7 ?
    C10 C9 H9B . . 109.7 ?
    H9A C9 H9B . . 108.2 ?
    C11 C10 C9 . . 115.10(8) ?
    C11 C10 H10A . . 108.5 ?
    C9 C10 H10A . . 108.5 ?
    C11 C10 H10B . . 108.5 ?
    C9 C10 H10B . . 108.5 ?
    H10A C10 H10B . . 107.5 ?
    C10 C11 Cl1 . . 111.48(7) ?
    C10 C11 H11A . . 109.3 ?
    Cl1 C11 H11A . . 109.3 ?
    C10 C11 H11B . . 109.3 ?
    Cl1 C11 H11B . . 109.3 ?
    H11A C11 H11B . . 108.0 ?
    F2 C12 F3 . . 106.59(8) ?
    F2 C12 F1 . . 106.08(8) ?
    F3 C12 F1 . . 106.43(8) ?
    F2 C12 C1 . . 112.63(8) ?
    F3 C12 C1 . . 112.29(8) ?
    F1 C12 C1 . . 112.35(8) ?
loop_
    _geom_torsion_atom_site_label_1
    _geom_torsion_atom_site_label_2
    _geom_torsion_atom_site_label_3
    _geom_torsion_atom_site_label_4
    _geom_torsion_site_symmetry_1
    _geom_torsion_site_symmetry_2
    _geom_torsion_site_symmetry_3
    _geom_torsion_site_symmetry_4
    _geom_torsion
    _geom_torsion_publ_flag
    C6 C1 C2 C3 . . . . -0.66(14) ?
    C12 C1 C2 C3 . . . . 178.23(9) ?
    C1 C2 C3 C4 . . . . -1.03(14) ?
    C2 C3 C4 C5 . . . . 1.43(14) ?
    C3 C4 C5 C6 . . . . -0.13(15) ?
    C4 C5 C6 C1 . . . . -1.56(14) ?
    C4 C5 C6 N1 . . . . 176.03(9) ?
    C2 C1 C6 C5 . . . . 1.95(14) ?
    C12 C1 C6 C5 . . . . -176.93(9) ?
    C2 C1 C6 N1 . . . . -175.61(8) ?
    C12 C1 C6 N1 . . . . 5.52(13) ?
    C7 N1 C6 C5 . . . . 66.17(13) ?
    C7 N1 C6 C1 . . . . -116.27(11) ?
    C6 N1 C7 N2 . . . . -173.57(9) ?
    C6 N1 C7 S1 . . . . 7.24(14) ?
    C8 N2 C7 N1 . . . . -5.61(15) ?
    C8 N2 C7 S1 . . . . 173.63(8) ?
    C7 N2 C8 O1 . . . . -2.41(17) ?
    C7 N2 C8 C9 . . . . 178.37(9) ?
    O1 C8 C9 C10 . . . . -40.56(14) ?
    N2 C8 C9 C10 . . . . 138.66(9) ?
    C8 C9 C10 C11 . . . . 178.93(8) ?
    C9 C10 C11 Cl1 . . . . 65.16(10) ?
    C2 C1 C12 F2 . . . . -9.09(13) ?
    C6 C1 C12 F2 . . . . 169.80(8) ?
    C2 C1 C12 F3 . . . . 111.26(10) ?
    C6 C1 C12 F3 . . . . -69.86(12) ?
    C2 C1 C12 F1 . . . . -128.80(9) ?
    C6 C1 C12 F1 . . . . 50.08(12) ?
loop_
    _geom_hbond_atom_site_label_D
    _geom_hbond_atom_site_label_H
    _geom_hbond_atom_site_label_A
    _geom_hbond_site_symmetry_A
    _geom_hbond_distance_DH
    _geom_hbond_distance_HA
    _geom_hbond_distance_DA
    _geom_hbond_angle_DHA
    _geom_hbond_publ_flag
    N1 H1N1 O1 . 0.855(16) 1.971(17) 2.6486(12) 135.4(16) yes
    N1 H1N1 O1 2_767 0.855(16) 2.514(17) 3.2273(12) 141.6(14) yes
    N2 H1N2 S1 2_756 0.849(17) 2.682(17) 3.5079(10) 164.7(14) yes
    C2 H2A Cl1 1_465 0.95 2.82 3.5535(11) 135 yes
    C3 H3A F1 1_455 0.95 2.47 3.2617(13) 140 yes
    C9 H9A S1 2_756 0.99 2.84 3.7829(10) 159 yes
_iucr_refine_instructions_details
;
TITL far19_0m in P-1 (100K)
CELL 0.71073   7.8622   8.9073  11.0341 113.687 103.419  95.653
ZERR    2.00   0.0001   0.0001   0.0001   0.001   0.001   0.001
LATT  1
SFAC C H N O F S CL
UNIT 24 24 4 2 6 2 2
TEMP -173.000
SIZE 0.152 0.19 0.413
L.S. 10
BOND $H
FMAP 2 1 60
OMIT 7 -9 4
OMIT 8 -10 4
OMIT 8 -8 1
PLAN 20
ACTA
CONF
WGHT    0.036500    0.329500
FVAR       0.72367
CL1   7    1.669432    0.081893    0.878265    11.00000    0.01918    0.01817 =
         0.01882    0.00352    0.00685    0.00718
S1    6    0.777773    0.122396    0.486258    11.00000    0.01981    0.01905 =
         0.01190    0.00237    0.00169    0.00972
F1    5    0.975283    0.598276    0.657582    11.00000    0.01650    0.02307 =
         0.03719    0.00999    0.01576    0.00773
F2    5    0.865750    0.819387    0.706328    11.00000    0.02038    0.01691 =
         0.03492    0.01251    0.00889    0.00278
F3    5    0.970381    0.743931    0.866231    11.00000    0.01862    0.03535 =
         0.02044    0.00778   -0.00440   -0.00477
O1    4    1.118094    0.390475    0.937843    11.00000    0.02505    0.02059 =
         0.01531    0.00166    0.00100    0.01323
N1    3    0.832114    0.363556    0.741755    11.00000    0.01570    0.01472 =
         0.01107    0.00352    0.00240    0.00595
N2    3    1.022325    0.177377    0.717744    11.00000    0.01443    0.01274 =
         0.01280    0.00369    0.00297    0.00584
C1    1    0.693899    0.581159    0.699735    11.00000    0.01168    0.01367 =
         0.01088    0.00368    0.00323    0.00321
C2    1    0.541206    0.641245    0.667190    11.00000    0.01392    0.01477 =
         0.01299    0.00491    0.00427    0.00596
AFIX  43
H2A   2    0.552574    0.749023    0.668347    11.00000   -1.20000
AFIX   0
C3    1    0.372218    0.544443    0.633011    11.00000    0.01179    0.02176 =
         0.01289    0.00650    0.00400    0.00610
AFIX  43
H3A   2    0.268347    0.586588    0.612364    11.00000   -1.20000
AFIX   0
C4    1    0.355831    0.384984    0.629164    11.00000    0.01319    0.02115 =
         0.01487    0.00692    0.00500    0.00191
AFIX  43
H4A   2    0.240440    0.317443    0.603759    11.00000   -1.20000
AFIX   0
C5    1    0.507753    0.324788    0.662373    11.00000    0.01556    0.01565 =
         0.01491    0.00652    0.00514    0.00375
AFIX  43
H5A   2    0.495891    0.216298    0.659821    11.00000   -1.20000
AFIX   0
C6    1    0.677235    0.422747    0.699360    11.00000    0.01282    0.01397 =
         0.01039    0.00382    0.00333    0.00491
C7    1    0.878546    0.228842    0.657199    11.00000    0.01368    0.01282 =
         0.01305    0.00544    0.00433    0.00508
C8    1    1.132756    0.256018    0.852862    11.00000    0.01536    0.01538 =
         0.01402    0.00531    0.00312    0.00640
C9    1    1.275304    0.165448    0.888352    11.00000    0.01563    0.01451 =
         0.01559    0.00498    0.00115    0.00669
AFIX  23
H9A   2    1.292240    0.082742    0.802160    11.00000   -1.20000
H9B   2    1.237217    0.104195    0.938461    11.00000   -1.20000
AFIX   0
C10   1    1.451541    0.292472    0.979023    11.00000    0.01720    0.01277 =
         0.01377    0.00364    0.00370    0.00494
AFIX  23
H10A  2    1.487266    0.352388    0.927243    11.00000   -1.20000
H10B  2    1.430740    0.376517    1.062810    11.00000   -1.20000
AFIX   0
C11   1    1.604623    0.218408    1.024102    11.00000    0.01635    0.01742 =
         0.01399    0.00305    0.00335    0.00599
AFIX  23
H11A  2    1.568689    0.154025    1.072611    11.00000   -1.20000
H11B  2    1.708478    0.310228    1.090157    11.00000   -1.20000
AFIX   0
C12   1    0.875165    0.685358    0.732454    11.00000    0.01279    0.01558 =
         0.01759    0.00514    0.00374    0.00321
H1N2  2    1.048956    0.092420    0.662283    11.00000    0.02120
H1N1  2    0.895340    0.412551    0.826281    11.00000    0.02565
HKLF 4
REM  far19_0m in P-1 (100K)
REM R1 =  0.0305 for   4307 Fo > 4sig(Fo)  and  0.0363 for all   4887 data
REM    189 parameters refined using      0 restraints
END
WGHT      0.0365      0.3295
REM Highest difference peak  0.502,  deepest hole -0.313,  1-sigma level  0.067
Q1    1   0.6848  0.5008  0.7008  11.00000  0.05    0.50
Q2    1   0.7787  0.6220  0.7066  11.00000  0.05    0.49
Q3    1   0.6281  0.6113  0.6813  11.00000  0.05    0.43
Q4    1   1.2027  0.1998  0.8620  11.00000  0.05    0.42
Q5    1   1.5267  0.2573  0.9998  11.00000  0.05    0.39
Q6    1   0.3748  0.4798  0.6533  11.00000  0.05    0.39
Q7    1   1.6421  0.1024  0.8142  11.00000  0.05    0.38
Q8    1   0.4566  0.5806  0.6472  11.00000  0.05    0.38
Q9    1   0.4368  0.3596  0.6449  11.00000  0.05    0.38
Q10   1   0.5887  0.3824  0.6796  11.00000  0.05    0.37
Q11   1   1.0835  0.2186  0.7803  11.00000  0.05    0.36
Q12   1   0.8449  0.1748  0.5818  11.00000  0.05    0.34
Q13   1   1.3628  0.2287  0.9272  11.00000  0.05    0.34
Q14   1   0.8459  0.2930  0.6976  11.00000  0.05    0.33
Q15   1   0.9398  0.1863  0.6992  11.00000  0.05    0.32
Q16   1   0.9557  0.6809  0.8835  11.00000  0.05    0.28
Q17   1   0.8642  0.7468  0.7149  11.00000  0.05    0.27
Q18   1   1.7202  0.1636  0.8536  11.00000  0.05    0.26
Q19   1   1.6238 -0.0094  0.8886  11.00000  0.05    0.23
Q20   1   1.0421  0.4216  0.8979  11.00000  0.05    0.22
;
