# Supplementary material for: N-(4-Chloro­butano­yl)-N′-[2-(trifluoro­meth­yl)phen­yl]thio­urea
Source: Acta Crystallogr Sect E Struct Rep Online. 2012 Mar 10;68(Pt 4):o1029. doi: 10.1107/S1600536812008859 (PMC3343992; doi:10.1107/S1600536812008859)
Supplement: Supplementary file 2 [file e-68-o1029-Isup2.hkl]

# 
# h,k,l, Fc-squared, Fo-squared, sigma(Fo-squared) and status flag 
# 
data_I
_shelx_title ' far19_0m in P-1 (100K)' 
_shelx_refln_list_code          4 
_shelx_F_calc_maximum      142.64 
_exptl_crystal_F_000       332.00 
_reflns_d_resolution_high  0.6589 
 
loop_ 
 _symmetry_equiv_pos_as_xyz 
 'x, y, z' 
 '-x, -y, -z' 
 
_cell_length_a     7.8622 
_cell_length_b     8.9073 
_cell_length_c    11.0341 
_cell_angle_alpha 113.687 
_cell_angle_beta  103.419 
_cell_angle_gamma  95.653 
 
_shelx_F_squared_multiplier     1.000 
 
loop_ 
 _refln_index_h 
 _refln_index_k 
 _refln_index_l 
 _refln_F_squared_calc 
 _refln_F_squared_meas 
 _refln_F_squared_sigma 
 _refln_observed_status 
   1   0   0      271.17      295.44      5.49 o 
   2   0   0        6.68        6.55      0.41 o 
   3   0   0      214.87      217.96      2.22 o 
   4   0   0       48.72       58.34      0.98 o 
   5   0   0       45.43       38.27      0.79 o 
   6   0   0      650.94      637.66      5.74 o 
   7   0   0        9.62        9.73      2.28 o 
   8   0   0       94.47       99.42      3.99 o 
   9   0   0      349.90      363.99     12.92 o 
  10   0   0       10.06        9.31      3.41 o 
  11   0   0      116.92      110.38      5.84 o 
 -11   1   0        2.01       -0.18      1.57 o 
 -10   1   0        0.80        2.23      1.58 o 
  -9   1   0      592.59      550.38     20.17 o 
  -8   1   0      139.10      141.07      5.28 o 
  -7   1   0        9.80       16.93      1.47 o 
  -6   1   0      448.55      423.33      4.77 o 
  -5   1   0      310.94      330.82      2.66 o 
  -4   1   0      533.90      557.60      4.07 o 
  -3   1   0     1829.52     1773.84     12.84 o 
  -2   1   0       10.06       13.71      0.35 o 
  -1   1   0       33.39       30.50      0.52 o 
   0   1   0      489.13      498.94      3.23 o 
   1   1   0        1.07       -0.20      0.20 o 
   2   1   0     4525.07     4518.59     34.43 o 
   3   1   0     1035.32     1113.96      8.38 o 
   4   1   0       12.34       11.52      0.47 o 
   5   1   0       69.04       72.01      1.42 o 
   6   1   0      103.84       92.02      3.35 o 
   7   1   0      185.84      187.60      4.47 o 
   8   1   0      302.00      291.77      7.46 o 
   9   1   0       27.87       25.36      2.86 o 
  10   1   0        5.77        6.81      2.83 o 
  11   1   0      125.81      127.57      6.36 o 
 -11   2   0        0.87        0.52      1.58 o 
 -10   2   0      288.38      288.34     10.15 o 
  -9   2   0        2.89        4.52      1.60 o 
  -8   2   0      103.81      106.96      3.49 o 
  -7   2   0      395.43      380.16      6.66 o 
  -6   2   0        1.51        2.76      0.35 o 
  -5   2   0       74.77       67.95      1.03 o 
  -4   2   0       48.04       50.30      1.00 o 
  -3   2   0      912.84      911.81      5.88 o 
  -2   2   0      362.00      363.26      3.14 o 
  -1   2   0     5253.55     5250.65     32.17 o 
   0   2   0     2231.97     2203.69     13.56 o 
   1   2   0      153.11      161.64      1.30 o 
   2   2   0     2482.19     2602.06     15.64 o 
   3   2   0     1162.81     1312.16      8.54 o 
   4   2   0        4.53        5.46      0.45 o 
   5   2   0        9.71        9.16      1.16 o 
   6   2   0      122.49      133.07      4.44 o 
   7   2   0       75.37       72.94      2.92 o 
   8   2   0      840.93      859.05     15.27 o 
   9   2   0       12.99       12.59      2.23 o 
  10   2   0      189.71      194.34     13.89 o 
 -11   3   0      154.77      165.47      6.75 o 
 -10   3   0      221.98      225.41      7.47 o 
  -9   3   0        5.97        2.71      1.48 o 
  -8   3   0       68.19       70.69      3.04 o 
  -7   3   0      133.03      110.74      3.38 o 
  -6   3   0        6.04        2.55      0.75 o 
  -5   3   0       32.14       29.27      1.11 o 
  -4   3   0       25.97       23.08      0.93 o 
  -3   3   0        0.47        3.28      0.41 o 
  -2   3   0     1231.00     1298.43      8.69 o 
  -1   3   0     2818.19     2828.19     17.52 o 
   0   3   0       34.91       34.92      0.72 o 
   1   3   0      279.10      254.90      2.05 o 
   2   3   0      258.15      289.56      2.04 o 
   3   3   0      501.63      548.49      5.24 o 
   4   3   0        0.03       -0.09      0.36 o 
   5   3   0      248.10      231.50      4.64 o 
   6   3   0      215.98      206.80      5.83 o 
   7   3   0      138.29      134.76      5.04 o 
   8   3   0      167.20      167.04      4.91 o 
   9   3   0        0.70        1.02      1.15 o 
  10   3   0       31.38       34.76      3.80 o 
 -11   4   0       22.41       15.59      4.41 o 
 -10   4   0       41.41       47.14      4.04 o 
  -9   4   0      192.92      192.50      5.16 o 
  -8   4   0        5.57        5.04      1.35 o 
  -7   4   0        9.42        9.84      1.09 o 
  -6   4   0       51.77       56.71      2.29 o 
  -5   4   0       37.45       33.23      1.01 o 
  -4   4   0     1281.06     1261.75      9.48 o 
  -3   4   0      118.30      134.57      1.69 o 
  -2   4   0      557.63      539.63      5.13 o 
  -1   4   0      328.13      332.71      3.04 o 
   0   4   0     2311.69     2407.03     13.35 o 
   1   4   0      404.33      440.07      3.29 o 
   2   4   0      747.42      740.00      4.76 o 
   3   4   0       45.85       46.03      1.16 o 
   4   4   0       51.15       48.65      2.08 o 
   5   4   0       34.96       48.71      4.15 o 
   6   4   0       46.99       50.60      3.42 o 
   7   4   0      368.44      347.14      8.71 o 
   8   4   0       30.99       32.11      2.70 o 
   9   4   0       44.91       47.05      3.46 o 
 -11   5   0       25.96       22.79      4.87 o 
 -10   5   0       17.34       18.62      6.06 o 
  -9   5   0      238.59      245.03      7.84 o 
  -8   5   0       89.03       88.97      4.35 o 
  -7   5   0      445.20      423.94      6.45 o 
  -6   5   0      184.41      184.29      3.72 o 
  -5   5   0      220.90      216.29      3.83 o 
  -4   5   0      823.60      793.29      5.85 o 
  -3   5   0       83.59       82.20      1.40 o 
  -2   5   0     1452.02     1450.08     10.04 o 
  -1   5   0      205.49      211.33      2.07 o 
   0   5   0       58.07       89.03      1.29 o 
   1   5   0      794.16      814.15      5.54 o 
   2   5   0        5.27        4.71      0.41 o 
   3   5   0      259.71      254.45      3.74 o 
   4   5   0        3.67       -0.06      1.06 o 
   5   5   0      128.02      107.53      3.44 o 
   6   5   0       52.69       48.49      3.17 o 
   7   5   0       90.96      100.20      4.71 o 
   8   5   0        0.91        0.03      1.11 o 
   9   5   0       15.21       15.24      2.22 o 
 -11   6   0      195.86      199.04     11.48 o 
 -10   6   0       48.50       46.49      4.33 o 
  -9   6   0       69.33       81.76      4.59 o 
  -8   6   0       17.15       27.63      7.25 o 
  -7   6   0        5.17        6.99      1.22 o 
  -6   6   0        1.12        0.86      0.78 o 
  -5   6   0      164.76      158.82      5.37 o 
  -4   6   0      100.50       96.07      4.02 o 
  -3   6   0     1585.86     1559.12     12.44 o 
  -2   6   0       94.85       88.40      1.31 o 
  -1   6   0      175.58      194.05      2.14 o 
   0   6   0      487.17      499.72      4.02 o 
   1   6   0      184.50      188.95      2.28 o 
   2   6   0       38.88       38.99      1.60 o 
   3   6   0      343.50      331.66      5.09 o 
   4   6   0       51.12       52.01      2.49 o 
   5   6   0        2.50        1.11      1.31 o 
   6   6   0      299.98      301.69      8.22 o 
   7   6   0       12.73       16.88      2.60 o 
   8   6   0      162.92      166.33      5.48 o 
 -10   7   0      144.45      152.96     11.52 o 
  -9   7   0        2.92        2.63      1.52 o 
  -8   7   0       22.71       16.78      2.58 o 
  -7   7   0        0.90       -0.61      1.35 o 
  -6   7   0      165.40      171.10      6.09 o 
  -5   7   0       51.24       43.67      3.48 o 
  -4   7   0      132.70      124.21      4.86 o 
  -3   7   0      261.70      254.49      5.90 o 
  -2   7   0        0.87        1.20      0.50 o 
  -1   7   0      482.42      473.39      4.36 o 
   0   7   0        3.91        6.92      0.59 o 
   1   7   0       44.62       48.64      1.43 o 
   2   7   0       56.37       53.10      2.21 o 
   3   7   0       69.54       69.81      2.37 o 
   4   7   0      261.69      268.82      6.07 o 
   5   7   0       12.54        4.84      2.24 o 
   6   7   0        5.08        3.67      1.62 o 
   7   7   0        9.34        9.00      2.12 o 
 -10   8   0       29.59       27.21      4.99 o 
  -9   8   0       86.13       88.46      7.24 o 
  -8   8   0       29.45       40.50      5.49 o 
  -7   8   0        8.53       13.09      5.77 o 
  -6   8   0      137.11      133.00      5.65 o 
  -5   8   0       63.15       63.49      3.92 o 
  -4   8   0      264.32      276.08      5.83 o 
  -3   8   0       58.00       56.01      2.41 o 
  -2   8   0       75.08       78.12      2.21 o 
  -1   8   0     1010.93      985.57     10.92 o 
   0   8   0        1.04        1.85      0.56 o 
   1   8   0      131.76      135.31      2.71 o 
   2   8   0        0.05       -0.25      0.42 o 
   3   8   0      233.42      226.72      4.59 o 
   4   8   0        3.44        1.91      1.12 o 
   5   8   0      225.29      237.70      7.48 o 
   6   8   0       30.18       32.38      4.15 o 
   7   8   0       32.75       33.95      4.20 o 
  -9   9   0        0.85        6.12      1.68 o 
  -8   9   0       31.59       25.95      4.69 o 
  -7   9   0       17.15       19.32      3.74 o 
  -6   9   0      116.11      113.18     11.98 o 
  -5   9   0        6.72        5.87      1.58 o 
  -4   9   0      221.71      220.19      6.19 o 
  -3   9   0       28.69       32.51      3.72 o 
  -2   9   0      579.50      562.68      7.52 o 
  -1   9   0       91.17       86.44      2.55 o 
   0   9   0        0.12        0.71      0.57 o 
   1   9   0       26.17       26.86      1.89 o 
   2   9   0       50.82       54.14      2.58 o 
   3   9   0       54.05       48.69      2.37 o 
   4   9   0       56.74       57.75      4.07 o 
   5   9   0       21.24       24.00      2.98 o 
  -8  10   0        0.89        4.84      1.62 o 
  -7  10   0       65.47       73.94      4.76 o 
  -6  10   0        0.53        1.68      1.33 o 
  -5  10   0      195.16      196.78      7.50 o 
  -4  10   0       87.79       81.89      3.40 o 
  -3  10   0       21.63       26.71      5.12 o 
  -2  10   0       82.72       80.13      2.88 o 
  -1  10   0       56.05       49.75      2.34 o 
   0  10   0       34.44       32.35      2.26 o 
   1  10   0       37.17       34.94      1.94 o 
   2  10   0       32.85       29.51      2.47 o 
   3  10   0       26.74       24.64      2.35 o 
   4  10   0       45.54       43.15      5.70 o 
  -7  11   0       87.72       82.50      5.68 o 
  -6  11   0        8.38       11.67      2.38 o 
  -5  11   0       81.97       75.12      4.80 o 
  -4  11   0        4.34        4.98      1.21 o 
  -3  11   0      168.50      171.26      5.20 o 
  -2  11   0       25.38       29.23      2.95 o 
  -1  11   0       14.21       13.98      1.53 o 
   0  11   0        6.46        4.52      1.26 o 
   1  11   0        0.01        1.06      0.90 o 
   2  11   0       28.14       28.36      5.65 o 
  -4  12   0        5.35       10.28      4.79 o 
  -3  12   0      230.87      218.37     12.55 o 
  -2  12   0        0.83       -1.20      1.79 o 
  -1  12   0        0.14        0.78      1.97 o 
   0  12   0       19.97       22.00      5.39 o 
  -1 -12   1        2.22       -0.58      2.48 o 
   0 -12   1       61.28       70.20      7.45 o 
   1 -12   1       63.64       61.26      6.62 o 
   2 -12   1       35.77       35.47      5.53 o 
   3 -12   1        5.83        5.10      1.85 o 
   4 -12   1       43.23       48.06      4.59 o 
   5 -12   1        9.78       11.38      3.27 o 
  -3 -11   1       12.72       16.65      2.90 o 
  -2 -11   1       54.30       53.94      7.38 o 
  -1 -11   1        9.12        6.93      1.12 o 
   0 -11   1      165.31      166.69      4.43 o 
   1 -11   1       32.00       30.59      2.03 o 
   2 -11   1       35.82       36.17      1.89 o 
   3 -11   1        9.26        7.76      1.41 o 
   4 -11   1       28.67       32.00      5.53 o 
   5 -11   1        1.45        0.73      1.33 o 
   6 -11   1       79.36       70.25      4.69 o 
   7 -11   1       23.89       25.65      3.24 o 
  -5 -10   1        1.59        1.65      1.57 o 
  -4 -10   1        0.04        1.22      1.75 o 
  -3 -10   1      119.68      112.58      4.08 o 
  -2 -10   1       18.58       15.78      1.87 o 
  -1 -10   1       97.62       95.99      3.18 o 
   0 -10   1       72.43       70.72      2.75 o 
   1 -10   1        1.02        1.25      0.68 o 
   2 -10   1       12.66       10.67      1.13 o 
   3 -10   1        1.86        3.59      1.75 o 
   4 -10   1      127.15      132.01      4.27 o 
   5 -10   1        4.12        3.26      1.47 o 
   6 -10   1      145.73      156.29      9.97 o 
   7 -10   1       43.77       45.64      4.31 o 
   8 -10   1      367.67      390.88     16.00 o 
  -6  -9   1        7.29        6.34      2.01 o 
  -5  -9   1       36.24       32.25      3.46 o 
  -4  -9   1        2.70        3.09      1.29 o 
  -3  -9   1      385.69      389.33      8.86 o 
  -2  -9   1       64.71       69.05      2.00 o 
  -1  -9   1      431.98      422.39      5.47 o 
   0  -9   1       95.00       85.98      2.87 o 
   1  -9   1        1.29        1.34      0.59 o 
   2  -9   1      105.26      101.77      2.67 o 
   3  -9   1      307.51      283.59      6.06 o 
   4  -9   1       21.36       21.65      1.94 o 
   5  -9   1        7.80       10.43      2.03 o 
   6  -9   1      449.57      452.08     21.03 o 
   7  -9   1       16.27       25.32      2.99 o 
   8  -9   1      113.85      114.97      7.94 o 
   9  -9   1        5.48        1.91      1.66 o 
  -7  -8   1       26.84       22.99      3.15 o 
  -6  -8   1      314.57      333.87      9.30 o 
  -5  -8   1       14.99       14.77      2.37 o 
  -4  -8   1      127.31      135.24      4.33 o 
  -3  -8   1        0.10        0.40      0.71 o 
  -2  -8   1      322.35      331.20      4.46 o 
  -1  -8   1       37.78       36.59      1.60 o 
   0  -8   1        1.83        1.73      0.53 o 
   1  -8   1      750.20      703.58      8.58 o 
   2  -8   1       12.32       15.85      1.08 o 
   3  -8   1       36.19       37.25      1.60 o 
   4  -8   1        2.36        4.64      0.98 o 
   5  -8   1      777.23      740.99     14.94 o 
   6  -8   1       22.02       28.29      2.97 o 
   7  -8   1      127.73      139.75      5.70 o 
   9  -8   1      119.93      118.81      5.94 o 
  10  -8   1      152.48      166.23     14.84 o 
  -8  -7   1       38.39       38.55      3.95 o 
  -7  -7   1        0.88        1.06      1.30 o 
  -6  -7   1        1.51       -0.11      2.18 o 
  -5  -7   1       11.14        9.15      1.50 o 
  -4  -7   1      556.81      564.39      9.34 o 
  -3  -7   1      486.50      477.61      6.67 o 
  -2  -7   1      298.53      287.90      3.89 o 
  -1  -7   1        0.37        1.03      0.56 o 
   0  -7   1       46.47       44.37      1.08 o 
   1  -7   1        1.86        3.04      0.40 o 
   2  -7   1      433.41      432.92      4.37 o 
   3  -7   1      278.09      278.36      3.34 o 
   4  -7   1      616.42      602.56      8.98 o 
   5  -7   1      641.49      630.10     12.84 o 
   6  -7   1       48.74       59.66      3.33 o 
   7  -7   1      537.08      562.49     15.67 o 
   8  -7   1       33.74       29.99      3.28 o 
   9  -7   1        7.92        7.85      4.46 o 
  10  -7   1      392.32      411.99     11.47 o 
  -9  -6   1       10.49       11.36      2.07 o 
  -8  -6   1       68.80       64.89      4.18 o 
  -7  -6   1       51.82       57.80      4.14 o 
  -6  -6   1       27.72       25.26      2.77 o 
  -5  -6   1       18.67       20.81      2.01 o 
  -4  -6   1      234.42      224.01      5.32 o 
  -3  -6   1        1.44        0.80      0.59 o 
  -2  -6   1      132.61      129.10      1.86 o 
  -1  -6   1       32.93       28.53      0.82 o 
   0  -6   1      446.22      464.25      3.76 o 
   1  -6   1      190.85      183.28      2.02 o 
   2  -6   1       44.80       51.74      1.12 o 
   3  -6   1        9.87        9.72      0.52 o 
   4  -6   1     3277.59     3213.03     28.28 o 
   5  -6   1        7.82        7.12      1.06 o 
   6  -6   1      363.85      345.35      6.31 o 
   7  -6   1      370.35      354.82      6.80 o 
   8  -6   1       42.45       46.80      3.34 o 
   9  -6   1      170.65      178.40      6.75 o 
  10  -6   1       52.59       52.30      5.64 o 
  11  -6   1        3.29        2.22      2.93 o 
  -9  -5   1      366.14      380.48     11.26 o 
  -8  -5   1       40.68       54.53      4.36 o 
  -7  -5   1       59.78       61.27      3.72 o 
  -6  -5   1      142.96      131.76      4.98 o 
  -5  -5   1      501.55      500.13      9.11 o 
  -4  -5   1      115.86      116.59      3.35 o 
  -3  -5   1      559.81      552.14      5.52 o 
  -2  -5   1       18.49       16.98      0.60 o 
  -1  -5   1      469.05      457.72      3.53 o 
   0  -5   1       20.14       22.98      0.64 o 
   1  -5   1       25.17       31.59      0.82 o 
   2  -5   1      125.56      128.99      1.61 o 
   3  -5   1       23.27       22.33      0.76 o 
   4  -5   1      809.74      810.06      5.95 o 
   5  -5   1      246.25      237.21      4.67 o 
   6  -5   1      386.85      379.78      5.76 o 
   7  -5   1       56.99       45.15      2.33 o 
   8  -5   1      122.97      118.06      4.03 o 
   9  -5   1       72.81       77.74      3.34 o 
  10  -5   1       55.49       62.96      6.33 o 
  11  -5   1        2.27        0.30      2.28 o 
 -10  -4   1        0.38        0.36      1.20 o 
  -9  -4   1       18.64       18.92      2.31 o 
  -8  -4   1        0.67       -0.25      1.81 o 
  -7  -4   1       73.32       73.62      6.80 o 
  -6  -4   1       82.93      103.09      6.49 o 
  -5  -4   1      300.55      320.82      5.12 o 
  -4  -4   1     1434.60     1417.02     12.68 o 
  -3  -4   1      152.18      145.90      1.73 o 
  -2  -4   1        7.10       10.05      0.45 o 
  -1  -4   1      315.08      292.45      2.27 o 
   0  -4   1       61.11       67.97      0.91 o 
   1  -4   1      231.96      232.19      2.63 o 
   2  -4   1      118.32      126.73      1.45 o 
   3  -4   1       26.35       41.22      0.86 o 
   4  -4   1      106.66      111.30      1.67 o 
   5  -4   1     1031.87      982.35      8.59 o 
   6  -4   1      286.16      272.61      4.57 o 
   7  -4   1       24.75       15.85      1.62 o 
   8  -4   1      102.29       95.22      3.67 o 
   9  -4   1       47.41       58.18      4.06 o 
  10  -4   1        6.22       11.15      2.29 o 
  11  -4   1        0.00        1.33      1.66 o 
 -10  -3   1       15.00       12.16      2.51 o 
  -9  -3   1      116.15      115.26      4.27 o 
  -8  -3   1      107.53      102.89      4.63 o 
  -7  -3   1      620.53      593.42     12.42 o 
  -6  -3   1      209.90      170.55      3.59 o 
  -5  -3   1      190.53      161.55      3.24 o 
  -4  -3   1      868.50      858.59      6.79 o 
  -3  -3   1       52.94       49.84      0.89 o 
  -2  -3   1      116.57      127.32      1.48 o 
  -1  -3   1      481.57      503.80      3.45 o 
   0  -3   1        0.41        2.49      0.24 o 
   1  -3   1      254.54      269.57      2.35 o 
   2  -3   1      624.91      683.15      4.57 o 
   3  -3   1     1823.54     1807.35     11.76 o 
   4  -3   1       86.44       73.57      1.32 o 
   5  -3   1       54.32       54.93      2.13 o 
   6  -3   1      136.17      156.35      2.71 o 
   7  -3   1      776.37      735.02     10.53 o 
   8  -3   1        3.91        3.73      1.06 o 
   9  -3   1        4.87        6.17      2.78 o 
  10  -3   1        9.83        7.14      2.46 o 
  11  -3   1        1.05        0.92      1.64 o 
 -11  -2   1       63.35       68.42      6.58 o 
 -10  -2   1        2.61        2.05      1.64 o 
  -9  -2   1       78.55       90.09      5.00 o 
  -8  -2   1        9.11       12.23      1.64 o 
  -7  -2   1       27.81       33.29      2.12 o 
  -6  -2   1      114.17      122.44      2.87 o 
  -5  -2   1      988.36      993.23      7.57 o 
  -4  -2   1        0.20        0.19      0.24 o 
  -3  -2   1     1310.18     1399.86      9.74 o 
  -2  -2   1     3536.72     3515.32     20.12 o 
  -1  -2   1       47.27       43.48      0.56 o 
   0  -2   1     2017.64     2031.00     14.57 o 
   1  -2   1       57.78       67.86      1.59 o 
   2  -2   1      146.82      144.57      1.63 o 
   3  -2   1     4780.48     4756.64     53.27 o 
   4  -2   1     2434.78     2570.32     17.33 o 
   5  -2   1       99.05       88.72      1.32 o 
   6  -2   1      331.94      318.35      3.96 o 
   7  -2   1      513.87      480.07      7.81 o 
   8  -2   1        0.04       -0.22      1.08 o 
   9  -2   1       40.23       39.10      4.14 o 
  10  -2   1        4.50        4.10      2.26 o 
  11  -2   1       14.27       10.71      2.51 o 
 -11  -1   1       33.47       31.12      3.84 o 
 -10  -1   1       35.65       35.97      4.91 o 
  -9  -1   1       20.20       15.78      2.31 o 
  -8  -1   1       68.94       68.04      3.08 o 
  -7  -1   1       16.69       13.63      1.24 o 
  -6  -1   1      111.05      106.53      1.83 o 
  -5  -1   1     1071.31     1039.16      7.14 o 
  -4  -1   1       83.60       76.80      1.12 o 
  -3  -1   1     2964.52     3180.79     20.51 o 
  -2  -1   1      791.22      798.07      7.48 o 
  -1  -1   1     1618.70     1669.58     12.19 o 
   0  -1   1        7.42        6.54      0.27 o 
   1  -1   1       28.55       30.64      0.60 o 
   2  -1   1     4659.69     4575.56     36.38 o 
   3  -1   1      718.46      734.76      9.62 o 
   4  -1   1      318.22      295.59      2.99 o 
   5  -1   1     1107.51     1077.21      8.58 o 
   6  -1   1       36.77       40.19      1.36 o 
   7  -1   1       70.78       71.62      6.64 o 
   8  -1   1        0.41        0.24      1.22 o 
   9  -1   1        1.64        1.48      1.38 o 
  10  -1   1        0.63        1.84      1.65 o 
  11  -1   1      100.89      102.45      5.68 o 
 -11   0   1        3.09        3.47      2.57 o 
 -10   0   1       87.45       87.88      4.86 o 
  -9   0   1        5.39       10.33      4.72 o 
  -8   0   1       76.71       75.21      3.14 o 
  -7   0   1     1293.44     1262.39     11.32 o 
  -6   0   1      103.47      100.79      1.65 o 
  -5   0   1      957.38      967.24      8.70 o 
  -4   0   1       85.31       80.39      1.27 o 
  -3   0   1     1296.49     1304.66     10.39 o 
  -2   0   1     1026.95     1008.59     13.63 o 
  -1   0   1     1060.06     1131.64     10.30 o 
   0   0   1        3.10        1.91      0.37 o 
   1   0   1     2716.26     2701.37     20.19 o 
   2   0   1        3.98        1.47      0.30 o 
   3   0   1        2.02       -0.26      0.26 o 
   4   0   1      983.93      952.92      6.99 o 
   5   0   1       23.70       21.63      1.03 o 
   6   0   1      313.61      311.19      6.63 o 
   7   0   1       35.55       31.48      2.59 o 
   8   0   1       26.58       27.46      2.62 o 
   9   0   1        7.21        6.28      2.63 o 
  10   0   1      148.93      139.55      9.16 o 
  11   0   1        3.15       -0.50      1.67 o 
 -11   1   1        1.70        1.52      1.62 o 
 -10   1   1        1.29        1.83      1.49 o 
  -9   1   1        1.19       -1.04      1.04 o 
  -8   1   1      376.64      366.29      8.65 o 
  -7   1   1      311.94      308.15      3.96 o 
  -6   1   1      660.75      647.63      5.91 o 
  -5   1   1      489.67      460.99      4.04 o 
  -4   1   1      423.70      464.37      3.84 o 
  -3   1   1     1431.76     1554.50      9.86 o 
  -2   1   1       33.70       42.65      1.02 o 
  -1   1   1      674.26      714.05      5.39 o 
   0   1   1     1194.84     1235.32      8.74 o 
   1   1   1     3440.82     3700.03     26.16 o 
   2   1   1      770.59      826.81      6.83 o 
   3   1   1     1515.17     1424.89     11.50 o 
   4   1   1       11.59       13.24      0.61 o 
   5   1   1      172.07      155.07      3.05 o 
   6   1   1      462.05      458.08      7.25 o 
   7   1   1       55.07       52.75      3.01 o 
   8   1   1       48.68       50.46      3.33 o 
   9   1   1       58.75       63.72      3.93 o 
  10   1   1       24.05       15.76      3.89 o 
 -11   2   1        2.16        1.26      1.64 o 
 -10   2   1       23.01       20.46      2.82 o 
  -9   2   1       62.74       63.54      4.37 o 
  -8   2   1       85.56       93.33      3.26 o 
  -7   2   1       18.78       17.67      1.25 o 
  -6   2   1      762.04      773.09      6.41 o 
  -5   2   1      150.20      154.52      1.58 o 
  -4   2   1      163.03      221.84      2.01 o 
  -3   2   1      255.46      277.58      2.62 o 
  -2   2   1      145.11      156.63      1.46 o 
  -1   2   1      230.28      247.19      1.83 o 
   0   2   1        1.78        1.78      0.26 o 
   1   2   1       25.19       27.60      0.53 o 
   2   2   1      108.76      122.53      1.26 o 
   3   2   1     4142.56     4227.59     29.13 o 
   4   2   1      123.10      137.05      2.04 o 
   5   2   1      888.55      842.05     13.09 o 
   6   2   1       31.78       33.08      3.91 o 
   7   2   1        0.49        0.63      0.82 o 
   8   2   1        0.34        0.97      1.35 o 
   9   2   1      171.07      186.82      6.66 o 
  10   2   1        1.42        1.39      2.72 o 
 -11   3   1        2.70        0.95      2.23 o 
 -10   3   1      118.83      124.97      5.36 o 
  -9   3   1      222.35      226.81      5.91 o 
  -8   3   1       29.87       29.54      2.23 o 
  -7   3   1      650.83      630.13      7.33 o 
  -6   3   1      475.70      482.29      5.01 o 
  -5   3   1      335.93      336.29      3.21 o 
  -4   3   1     1656.12     1778.25     11.65 o 
  -3   3   1      145.85      141.20      1.57 o 
  -2   3   1      227.50      224.47      2.54 o 
  -1   3   1      317.73      341.52      2.77 o 
   0   3   1      800.47      803.35      5.64 o 
   1   3   1        3.24        4.21      0.32 o 
   2   3   1      644.95      650.29      5.95 o 
   3   3   1      206.71      224.15      2.68 o 
   4   3   1      124.76      133.66      4.31 o 
   5   3   1      153.81      168.98      5.04 o 
   6   3   1       14.63       16.23      1.64 o 
   7   3   1        4.06        5.61      1.30 o 
   8   3   1       37.84       39.18      3.88 o 
   9   3   1      123.52      128.30      7.54 o 
  10   3   1        0.91       -0.30      1.49 o 
 -11   4   1        4.09        1.26      2.45 o 
 -10   4   1        9.23        3.31      1.51 o 
  -9   4   1       33.99       36.00      3.49 o 
  -8   4   1       23.44       28.62      2.64 o 
  -7   4   1      711.58      675.91      8.67 o 
  -6   4   1      261.32      239.23      3.80 o 
  -5   4   1     1662.85     1641.91     13.48 o 
  -4   4   1       13.38       18.58      0.87 o 
  -3   4   1       38.51       39.10      0.94 o 
  -2   4   1       43.35       49.18      0.92 o 
  -1   4   1      737.59      902.82      6.13 o 
   0   4   1     1543.32     1587.67      9.75 o 
   1   4   1      202.56      201.66      2.08 o 
   2   4   1      255.80      250.64      2.39 o 
   3   4   1       26.30       31.67      2.02 o 
   4   4   1      331.06      307.58      5.61 o 
   5   4   1        6.82        6.12      1.88 o 
   6   4   1        5.89        6.06      1.54 o 
   7   4   1        1.15        1.39      0.96 o 
   8   4   1       25.98       28.54      2.63 o 
   9   4   1        1.66        2.26      1.73 o 
 -11   5   1       35.39       42.56      6.18 o 
 -10   5   1        0.83        1.19      1.32 o 
  -9   5   1      217.60      223.55     10.48 o 
  -8   5   1      461.79      480.65     11.07 o 
  -7   5   1        6.84       13.39      1.59 o 
  -6   5   1      726.96      689.94     10.69 o 
  -5   5   1        4.66        2.27      1.72 o 
  -4   5   1      220.68      225.98      4.14 o 
  -3   5   1      175.65      170.17      2.60 o 
  -2   5   1        0.92        1.79      0.29 o 
  -1   5   1       82.06       73.05      1.15 o 
   0   5   1       20.05       21.36      0.72 o 
   1   5   1      114.63      119.94      1.67 o 
   2   5   1      772.61      789.30      6.59 o 
   3   5   1     1246.94     1249.43     12.68 o 
   4   5   1        3.19        3.07      1.18 o 
   5   5   1        5.15        4.53      1.36 o 
   6   5   1       44.29       50.56      3.38 o 
   7   5   1       14.65       12.58      1.84 o 
   8   5   1        6.16        3.42      1.44 o 
 -11   6   1       10.55       14.17      2.45 o 
 -10   6   1      118.57      118.74     10.97 o 
  -9   6   1       28.92       27.40      3.27 o 
  -8   6   1      150.81      149.36      5.81 o 
  -7   6   1      295.22      282.99      9.24 o 
  -6   6   1      940.44      959.63     17.56 o 
  -5   6   1       63.22       56.44      3.25 o 
  -4   6   1      175.70      180.94      5.77 o 
  -3   6   1      104.75      112.09      2.93 o 
  -2   6   1      334.12      339.09      3.60 o 
  -1   6   1      387.30      363.80      3.24 o 
   0   6   1       25.96       25.29      0.85 o 
   1   6   1      802.64      806.75      6.91 o 
   2   6   1      880.53      880.44      7.90 o 
   3   6   1       88.28       89.39      2.55 o 
   4   6   1       91.19       89.88      3.30 o 
   5   6   1      200.82      191.02      6.28 o 
   6   6   1       77.58       71.79      4.48 o 
   7   6   1      111.32      111.17      4.34 o 
   8   6   1        0.22       -0.91      1.14 o 
 -10   7   1       51.19       60.17      4.33 o 
  -9   7   1      272.85      282.87      9.67 o 
  -8   7   1       37.38       43.12      3.39 o 
  -7   7   1      212.59      229.22      9.44 o 
  -6   7   1        9.15       12.42      2.34 o 
  -5   7   1       26.37       24.07      2.75 o 
  -4   7   1     1952.28     1925.67     40.42 o 
  -3   7   1        0.54        1.16      0.80 o 
  -2   7   1       44.58       49.77      1.56 o 
  -1   7   1      133.49      125.99      2.20 o 
   0   7   1      302.35      287.86      4.03 o 
   1   7   1      236.61      236.09      3.59 o 
   2   7   1     1400.78     1390.34     12.40 o 
   3   7   1        3.14        4.27      1.34 o 
   4   7   1      134.41      146.47      5.36 o 
   5   7   1       12.09       12.54      2.21 o 
   6   7   1       15.96       14.65      2.44 o 
   7   7   1        5.20        4.50      1.50 o 
 -10   8   1       27.93       32.77      5.19 o 
  -9   8   1      162.59      207.55     11.24 o 
  -8   8   1      151.68      149.73     23.29 o 
  -7   8   1      254.25      241.03      8.15 o 
  -6   8   1       16.73       14.16      2.40 o 
  -5   8   1       47.17       46.01      3.33 o 
  -4   8   1      128.44      119.24      5.11 o 
  -3   8   1        0.35        0.08      0.62 o 
  -2   8   1       55.31       49.10      1.80 o 
  -1   8   1        0.28        0.81      0.45 o 
   0   8   1      253.59      250.63      4.40 o 
   1   8   1       20.61       18.56      1.39 o 
   2   8   1      293.01      283.02      5.63 o 
   3   8   1       15.06       16.14      1.56 o 
   4   8   1        2.09        1.82      1.32 o 
   5   8   1       78.67       74.51      8.10 o 
   6   8   1       29.05       29.47      2.76 o 
  -9   9   1      134.22      129.87      8.81 o 
  -8   9   1        1.62        5.58      2.08 o 
  -7   9   1      170.09      186.03     11.57 o 
  -6   9   1        0.13        0.72      2.24 o 
  -5   9   1        2.26       -0.21      0.94 o 
  -4   9   1        5.96        6.31      3.22 o 
  -3   9   1       47.55       52.51      5.56 o 
  -2   9   1       34.49       33.92      2.17 o 
  -1   9   1      611.85      574.22     12.60 o 
   0   9   1      196.51      201.12      4.88 o 
   1   9   1       26.31       25.19      1.69 o 
   2   9   1        4.16        5.92      1.31 o 
   3   9   1        3.35        2.78      1.10 o 
   4   9   1      210.73      220.46     10.49 o 
   5   9   1       23.17       23.42      4.51 o 
  -8  10   1       88.89       89.97      5.35 o 
  -7  10   1        3.13        3.32      1.43 o 
  -6  10   1        1.82        4.03      2.31 o 
  -4  10   1        2.19        2.99      1.00 o 
  -3  10   1      307.56      296.43      6.79 o 
  -2  10   1       30.05       30.91      2.97 o 
  -1  10   1       28.53       33.23      2.02 o 
   0  10   1       20.77       20.56      1.82 o 
   1  10   1      315.85      328.11      5.64 o 
   2  10   1       44.39       47.98      2.83 o 
   3  10   1        7.08        5.56      2.05 o 
  -6  11   1        0.01        3.43      1.83 o 
  -5  11   1        2.58        7.27      6.33 o 
  -4  11   1       14.91       12.94      1.75 o 
  -3  11   1       28.94       27.91      5.52 o 
  -2  11   1       19.29       14.11      3.93 o 
  -1  11   1       42.28       37.61      6.22 o 
   0  11   1        6.56        5.13      2.75 o 
   1  11   1       19.09       24.18      5.21 o 
   2  11   1        1.88        2.74      3.01 o 
  -2 -12   2        0.55       -1.97      1.97 o 
  -1 -12   2        7.20        3.56      2.87 o 
   0 -12   2      190.63      208.12     12.40 o 
   1 -12   2       18.35       17.04      4.59 o 
   2 -12   2       10.86        9.79      2.62 o 
   3 -12   2       13.28       12.60      2.44 o 
   4 -12   2       20.29       20.71      3.03 o 
   5 -12   2        0.57        1.58      1.42 o 
   6 -12   2       14.05       25.05      3.35 o 
  -4 -11   2        4.25        5.37      2.14 o 
  -3 -11   2       17.60       17.59      2.81 o 
  -2 -11   2       76.23       85.25      4.35 o 
  -1 -11   2        5.27        6.85      1.16 o 
   0 -11   2        4.19        4.45      1.03 o 
   1 -11   2      356.57      352.57      6.78 o 
   2 -11   2        2.73        3.86      0.85 o 
   3 -11   2      169.72      177.23      5.17 o 
   4 -11   2      192.84      196.06      5.53 o 
   5 -11   2       72.06       71.94      4.64 o 
   6 -11   2       53.27       52.78      4.65 o 
   7 -11   2        0.10        2.57      2.04 o 
  -5 -10   2       37.13       37.74      3.79 o 
  -4 -10   2       96.42       96.89      4.14 o 
  -3 -10   2      109.62      114.80      3.52 o 
  -2 -10   2       16.52       13.72      1.47 o 
  -1 -10   2        4.62        3.20      1.15 o 
   0 -10   2      289.43      277.44      6.79 o 
   1 -10   2      449.18      432.39      6.54 o 
   2 -10   2        0.35        0.84      0.56 o 
   3 -10   2       35.32       33.72      1.70 o 
   4 -10   2        1.01        2.57      2.70 o 
   5 -10   2      125.90      119.02      5.59 o 
   6 -10   2       23.37       31.02      3.46 o 
   7 -10   2       13.66       17.66      3.31 o 
   8 -10   2       67.88       76.31      6.52 o 
  -6  -9   2       31.21       30.24      3.49 o 
  -5  -9   2      193.54      196.66      5.73 o 
  -4  -9   2       11.83       12.48      1.80 o 
  -3  -9   2       37.65       36.69      2.09 o 
  -2  -9   2       94.05       96.06      2.25 o 
  -1  -9   2       86.35       86.72      3.52 o 
   0  -9   2      271.03      276.63      4.17 o 
   1  -9   2       28.69       21.23      1.28 o 
   2  -9   2       59.99       54.33      1.94 o 
   3  -9   2      516.49      511.40      6.76 o 
   4  -9   2       80.83       78.24      3.06 o 
   5  -9   2        6.29        4.27      1.46 o 
   6  -9   2       14.46       24.40      2.74 o 
   7  -9   2        0.52        2.29      1.43 o 
   8  -9   2       18.73       25.76      4.17 o 
   9  -9   2       45.07       48.75      6.36 o 
  -7  -8   2       38.49       41.77      4.00 o 
  -6  -8   2       59.64       53.40      3.93 o 
  -5  -8   2        6.75        3.67      1.22 o 
  -4  -8   2        0.61        1.10      0.95 o 
  -3  -8   2        9.45        9.83      1.53 o 
  -2  -8   2       26.14       26.06      1.21 o 
  -1  -8   2       44.45       45.97      1.33 o 
   0  -8   2      331.89      305.56      3.78 o 
   1  -8   2        0.93        1.02      0.53 o 
   2  -8   2      537.93      536.85      5.96 o 
   3  -8   2      308.32      301.58      3.97 o 
   4  -8   2        8.28        8.80      2.29 o 
   5  -8   2        0.74        1.51      2.74 o 
   6  -8   2        0.83        3.68      0.88 o 
   7  -8   2      320.89      356.19     13.63 o 
   8  -8   2       76.64       76.87      4.63 o 
   9  -8   2      296.02      320.36     11.10 o 
  10  -8   2        7.37       10.37      2.29 o 
  -8  -7   2       13.04        9.76      2.34 o 
  -7  -7   2      116.65      123.41      5.51 o 
  -6  -7   2       14.21       11.59      2.12 o 
  -5  -7   2        0.44        0.00      0.80 o 
  -4  -7   2        2.94        2.78      0.90 o 
  -3  -7   2        0.79        0.42      0.79 o 
  -2  -7   2      434.76      435.89      4.55 o 
  -1  -7   2      104.02       93.37      1.67 o 
   0  -7   2      147.21      165.00      2.07 o 
   1  -7   2      256.49      236.41      2.50 o 
   2  -7   2      704.82      699.17      6.32 o 
   3  -7   2     1531.19     1517.58     13.58 o 
   4  -7   2      664.53      647.20      7.79 o 
   5  -7   2       43.50       47.04      2.93 o 
   6  -7   2      188.57      170.72      4.44 o 
   7  -7   2       49.80       46.71      3.33 o 
   8  -7   2      179.63      188.81      6.90 o 
   9  -7   2        8.94        5.98      1.90 o 
  10  -7   2        9.99       11.86      4.61 o 
  -9  -6   2        0.13        0.06      1.59 o 
  -8  -6   2       36.25       37.01      6.84 o 
  -7  -6   2       47.49       44.08      3.78 o 
  -6  -6   2       42.61       41.50      2.67 o 
  -5  -6   2       24.26       22.34      2.21 o 
  -4  -6   2       26.20       26.28      1.71 o 
  -3  -6   2      810.94      789.43      7.95 o 
  -2  -6   2      165.64      151.49      1.88 o 
  -1  -6   2     1478.06     1429.78      8.40 o 
   0  -6   2       66.89       70.79      1.13 o 
   1  -6   2      172.67      156.14      1.81 o 
   2  -6   2      153.90      146.95      1.90 o 
   3  -6   2       11.71        9.58      0.53 o 
   4  -6   2        2.01        2.68      0.47 o 
   5  -6   2        5.69        5.21      1.30 o 
   6  -6   2       19.31       13.58      1.29 o 
   7  -6   2       13.45       11.82      2.10 o 
   8  -6   2      364.37      359.11      7.33 o 
   9  -6   2        4.66        4.33      2.26 o 
  10  -6   2       24.10       24.45      5.01 o 
  -9  -5   2       77.61       86.06      4.91 o 
  -8  -5   2      110.97      109.97      7.08 o 
  -7  -5   2        3.66        3.98      1.43 o 
  -6  -5   2      103.86      110.55      4.27 o 
  -5  -5   2        8.41        8.01      0.97 o 
  -4  -5   2      181.04      178.40      3.58 o 
  -3  -5   2       66.54       61.04      1.18 o 
  -2  -5   2      105.47       91.79      1.12 o 
  -1  -5   2      546.96      551.16      4.01 o 
   0  -5   2      789.25      821.05      5.39 o 
   1  -5   2     1969.87     2021.11     17.45 o 
   2  -5   2      456.62      394.62      3.32 o 
   3  -5   2       84.26       70.49      1.05 o 
   4  -5   2       60.90       58.45      2.01 o 
   5  -5   2       52.48       67.55      2.12 o 
   6  -5   2      235.44      176.52      4.28 o 
   7  -5   2      263.07      242.99      9.12 o 
   8  -5   2       29.94       25.60      2.25 o 
   9  -5   2       41.44       42.88      2.76 o 
  10  -5   2      492.08      497.17     17.99 o 
  11  -5   2       62.69       68.53      4.67 o 
 -10  -4   2        0.10        0.15      1.09 o 
  -9  -4   2      298.25      312.47     17.32 o 
  -8  -4   2       36.31       35.87      3.55 o 
  -7  -4   2      166.16      153.73      4.38 o 
  -6  -4   2       11.98       14.78      1.33 o 
  -5  -4   2      177.57      201.66      4.48 o 
  -4  -4   2       95.34      110.11      1.93 o 
  -3  -4   2       19.12       21.10      0.74 o 
  -2  -4   2     1109.67     1075.29      7.09 o 
  -1  -4   2       36.85       54.36      0.87 o 
   0  -4   2        9.17        1.87      0.21 o 
   1  -4   2      282.47      248.18      2.25 o 
   2  -4   2      350.78      358.25      2.92 o 
   3  -4   2        0.17        0.59      0.20 o 
   4  -4   2       20.52       14.43      0.75 o 
   5  -4   2      137.99      132.35      2.50 o 
   6  -4   2       13.90       10.60      1.92 o 
   7  -4   2      289.83      293.72      6.97 o 
   8  -4   2        0.74        2.23      1.27 o 
   9  -4   2      599.05      589.21     21.08 o 
  10  -4   2       28.44       28.59      3.41 o 
  11  -4   2       51.46       45.06      4.41 o 
 -10  -3   2        0.63        1.89      1.25 o 
  -9  -3   2       65.89       70.32      3.38 o 
  -8  -3   2        3.95        3.96      1.12 o 
  -7  -3   2       65.84       73.19      2.87 o 
  -6  -3   2       36.14       30.62      1.85 o 
  -5  -3   2        9.71        8.22      0.94 o 
  -4  -3   2      162.74      168.00      2.13 o 
  -3  -3   2     1994.88     1999.55     12.84 o 
  -2  -3   2       13.00       10.95      0.48 o 
  -1  -3   2       32.65       37.99      0.57 o 
   0  -3   2     5586.29     5422.81     33.58 o 
   1  -3   2      141.42      151.79      1.49 o 
   2  -3   2      340.71      339.09      2.99 o 
   3  -3   2       69.01      103.05      1.56 o 
   4  -3   2      262.74      261.75      2.88 o 
   5  -3   2      359.21      370.06      3.78 o 
   6  -3   2      144.82      154.42      4.00 o 
   7  -3   2      188.46      178.57      4.44 o 
   8  -3   2       42.77       34.25      4.35 o 
   9  -3   2       19.54       14.43      2.41 o 
  10  -3   2       45.81       43.68      4.07 o 
  11  -3   2       68.59       78.90      4.98 o 
 -11  -2   2        0.22        1.54      2.55 o 
 -10  -2   2       36.56       37.38      2.95 o 
  -9  -2   2        7.04        9.03      1.53 o 
  -8  -2   2        2.87        2.43      0.95 o 
  -7  -2   2       21.80       18.50      2.41 o 
  -6  -2   2      143.02      142.23      3.08 o 
  -5  -2   2      175.07      197.84      2.24 o 
  -4  -2   2      450.50      483.69      4.23 o 
  -3  -2   2      580.04      576.38      4.55 o 
  -2  -2   2     3384.07     3470.66     21.29 o 
  -1  -2   2    20347.41    18236.25    179.06 o 
   0  -2   2       26.67       29.37      0.56 o 
   1  -2   2      150.58      136.67      1.94 o 
   2  -2   2     1067.99     1042.56      6.26 o 
   3  -2   2     1096.04     1192.07      8.62 o 
   4  -2   2      547.02      588.51      4.54 o 
   5  -2   2      630.20      636.34      5.40 o 
   6  -2   2       13.18       14.90      1.14 o 
   7  -2   2      463.63      468.26     26.50 o 
   8  -2   2      678.84      677.02     13.38 o 
   9  -2   2       30.52       29.97      3.29 o 
  10  -2   2       20.98       21.63      3.04 o 
  11  -2   2        9.41       10.25      2.63 o 
 -11  -1   2        2.09        0.35      1.70 o 
 -10  -1   2      698.72      738.66     14.04 o 
  -9  -1   2        0.53        0.30      0.70 o 
  -8  -1   2       37.06       36.97      1.93 o 
  -7  -1   2        0.19        0.26      0.40 o 
  -6  -1   2       46.57       49.97      1.25 o 
  -5  -1   2      514.50      518.15      4.68 o 
  -4  -1   2     1772.62     1792.28     13.08 o 
  -3  -1   2      129.33      135.70      1.57 o 
  -2  -1   2       51.09       51.62      0.83 o 
  -1  -1   2     1834.02     1828.06     16.42 o 
   0  -1   2      248.03      251.14      2.73 o 
   1  -1   2     2496.27     2554.24     34.99 o 
   2  -1   2       25.91       31.49      0.93 o 
   3  -1   2       33.22       34.57      1.15 o 
   4  -1   2       41.18       28.91      0.88 o 
   5  -1   2      204.26      210.15      2.94 o 
   6  -1   2        9.73       10.07      1.49 o 
   7  -1   2      604.89      602.71     10.77 o 
   8  -1   2       27.97       26.53      2.95 o 
   9  -1   2       10.64        8.51      2.88 o 
  10  -1   2      229.80      237.00     14.98 o 
 -11   0   2       67.64       70.28      6.63 o 
 -10   0   2        9.66        9.42      2.20 o 
  -9   0   2       10.87       12.14      1.44 o 
  -8   0   2      163.73      166.32      5.84 o 
  -7   0   2       63.25       61.33      1.65 o 
  -6   0   2       21.31       22.64      1.12 o 
  -5   0   2       64.10       71.01      1.64 o 
  -4   0   2     1252.19     1213.34     11.48 o 
  -3   0   2      471.74      488.78      5.20 o 
  -2   0   2     5509.89     5522.81     51.43 o 
  -1   0   2     1942.70     1863.11     19.61 o 
   0   0   2      766.43      735.82      7.84 o 
   1   0   2      745.80      718.47      6.01 o 
   2   0   2      439.87      467.30      3.14 o 
   3   0   2        4.74        1.40      0.31 o 
   4   0   2       26.49       24.37      0.81 o 
   5   0   2      540.10      504.70      7.21 o 
   6   0   2     2460.94     2439.82     35.60 o 
   7   0   2      672.00      692.65     26.10 o 
   8   0   2       66.22       71.02      5.21 o 
   9   0   2       37.54       25.45      4.26 o 
  10   0   2        0.60        0.43      1.55 o 
 -11   1   2      152.57      147.25     10.35 o 
 -10   1   2        2.40        1.41      1.44 o 
  -9   1   2       13.74       16.24      2.37 o 
  -8   1   2      200.25      188.68      3.46 o 
  -7   1   2      603.48      584.05      6.08 o 
  -6   1   2      148.43      143.82      2.20 o 
  -5   1   2       94.67       98.72      1.36 o 
  -4   1   2      412.58      407.13      3.24 o 
  -3   1   2        5.84        4.11      0.24 o 
  -2   1   2     4086.31     4039.93     41.26 o 
  -1   1   2      317.00      340.36      2.89 o 
   0   1   2     2983.91     3129.32     38.26 o 
   1   1   2       50.44       59.84      0.91 o 
   2   1   2      972.93     1080.50      6.44 o 
   3   1   2       44.96       49.47      0.99 o 
   4   1   2      179.92      184.14      2.22 o 
   5   1   2        7.54        8.58      1.08 o 
   6   1   2      223.82      227.28      5.96 o 
   7   1   2      451.56      454.11      9.52 o 
   8   1   2        0.15        0.40      1.23 o 
   9   1   2      196.48      204.11      6.78 o 
  10   1   2        8.45       10.31      3.37 o 
 -11   2   2       69.93       73.21      5.43 o 
 -10   2   2      137.26      137.99      5.53 o 
  -9   2   2       65.80       66.97      2.94 o 
  -8   2   2        7.17        5.35      1.00 o 
  -7   2   2      181.17      187.84      3.42 o 
  -6   2   2       46.65       45.69      1.11 o 
  -5   2   2     1431.39     1430.75      9.60 o 
  -4   2   2        0.41        0.40      0.15 o 
  -3   2   2       94.72       84.97      1.21 o 
  -2   2   2     4132.68     4323.23     28.53 o 
  -1   2   2      125.08      120.35      1.54 o 
   0   2   2      365.96      357.53      2.74 o 
   1   2   2      131.35      147.49      1.44 o 
   2   2   2       14.13       12.18      0.52 o 
   3   2   2      100.88      111.33      1.83 o 
   4   2   2      311.58      311.17      4.08 o 
   5   2   2       21.07       26.77      1.97 o 
   6   2   2      981.49      956.75     12.55 o 
   7   2   2        1.79       -1.03      1.03 o 
   8   2   2       18.81       19.60      2.64 o 
   9   2   2        9.87        8.22      3.04 o 
  10   2   2        4.62        8.10      2.31 o 
 -11   3   2       49.17       46.73      6.29 o 
 -10   3   2       25.04       25.55      4.49 o 
  -9   3   2       44.93       49.20      3.66 o 
  -8   3   2      141.58      143.29      3.15 o 
  -7   3   2        0.11        0.40      0.55 o 
  -6   3   2       39.92       36.13      0.95 o 
  -5   3   2     1407.59     1430.85      9.59 o 
  -4   3   2       66.91       74.64      1.30 o 
  -3   3   2     2763.12     2867.67     19.14 o 
  -2   3   2      961.10     1073.70      7.06 o 
  -1   3   2      380.00      444.56      3.72 o 
   0   3   2     1628.74     1678.64     10.24 o 
   1   3   2      220.96      241.45      2.26 o 
   2   3   2      232.36      242.23      2.53 o 
   3   3   2      511.84      522.38      4.92 o 
   4   3   2       96.55       88.59      2.68 o 
   5   3   2       85.21       68.15      3.45 o 
   6   3   2      319.25      326.82      6.52 o 
   7   3   2      116.69      113.28      4.91 o 
   8   3   2      133.95      146.38      5.89 o 
   9   3   2       39.10       43.76      4.82 o 
 -11   4   2      109.98       98.40      7.67 o 
 -10   4   2      150.80      168.44      6.51 o 
  -9   4   2       59.98       52.73      3.56 o 
  -8   4   2        0.04        1.98      1.23 o 
  -7   4   2      310.20      296.08      5.48 o 
  -6   4   2      674.31      681.25     10.36 o 
  -5   4   2      213.17      223.38      3.62 o 
  -4   4   2      405.91      411.02      3.84 o 
  -3   4   2     1190.16     1212.73      8.54 o 
  -2   4   2      303.00      315.72      2.69 o 
  -1   4   2      550.15      572.25      4.38 o 
   0   4   2        9.85        8.87      0.53 o 
   1   4   2      185.43      196.18      2.14 o 
   2   4   2        6.59        5.37      0.49 o 
   3   4   2       58.14       56.98      1.21 o 
   4   4   2      125.73      122.65      4.23 o 
   5   4   2      485.34      457.05      7.78 o 
   6   4   2      106.95      104.69      3.74 o 
   7   4   2        8.16        3.93      1.25 o 
   8   4   2      441.30      457.11     11.20 o 
   9   4   2        0.17        1.65      1.71 o 
 -11   5   2        8.10        5.64      1.86 o 
 -10   5   2        0.54       -0.79      1.99 o 
  -9   5   2       19.16       18.78      2.70 o 
  -8   5   2        5.06        6.22      1.25 o 
  -7   5   2      228.35      220.09      5.47 o 
  -6   5   2      179.09      168.63      3.93 o 
  -5   5   2       22.52       22.23      2.00 o 
  -4   5   2     1972.71     1973.02     33.95 o 
  -3   5   2        4.21        2.15      0.34 o 
  -2   5   2       79.84       71.90      1.36 o 
  -1   5   2     1002.34     1105.06      7.45 o 
   0   5   2      418.06      435.51      3.77 o 
   1   5   2        7.76        7.80      0.54 o 
   2   5   2        7.67        6.70      0.64 o 
   3   5   2       93.45       92.66      1.82 o 
   4   5   2       21.06       22.96      2.30 o 
   5   5   2      242.98      251.89      7.06 o 
   6   5   2        0.31        0.29      0.92 o 
   7   5   2        2.10        0.84      1.15 o 
   8   5   2       73.77       76.35      4.69 o 
 -11   6   2       38.53       40.74      6.52 o 
 -10   6   2      113.51      128.27      6.00 o 
  -9   6   2        0.48        1.63      1.49 o 
  -8   6   2      108.73      109.79     18.91 o 
  -7   6   2      125.88      139.19      5.63 o 
  -6   6   2       85.21       87.97      4.39 o 
  -5   6   2       24.92       27.76      3.82 o 
  -4   6   2       11.40       12.77      1.83 o 
  -3   6   2        2.92        3.84      0.75 o 
  -2   6   2     1151.20     1076.52     10.31 o 
  -1   6   2        6.49        6.53      0.65 o 
   0   6   2       82.03       81.89      1.64 o 
   1   6   2       12.20       11.78      0.80 o 
   2   6   2      533.44      522.58      5.90 o 
   3   6   2      243.08      240.48      3.39 o 
   4   6   2      294.30      293.74      7.57 o 
   5   6   2       33.26       31.29      2.50 o 
   6   6   2        1.76        1.37      1.07 o 
   7   6   2      116.42      120.00      6.30 o 
 -10   7   2      216.73      234.05      8.39 o 
  -9   7   2        5.58        0.41      1.10 o 
  -8   7   2        7.44       12.98      4.10 o 
  -7   7   2      194.72      199.16      7.19 o 
  -6   7   2       13.00       11.04      2.02 o 
  -5   7   2      962.75      979.26     18.39 o 
  -4   7   2      364.30      337.35      8.92 o 
  -3   7   2      526.81      487.68     10.03 o 
  -2   7   2        3.16        3.75      0.74 o 
  -1   7   2       34.95       32.91      1.34 o 
   0   7   2        2.07        2.78      0.66 o 
   1   7   2       51.07       49.19      1.87 o 
   2   7   2       43.52       44.79      1.57 o 
   3   7   2       18.31       18.57      3.23 o 
   4   7   2      240.31      256.51      7.35 o 
   5   7   2       33.08       36.02      2.78 o 
   6   7   2      135.14      145.72      4.92 o 
 -10   8   2       32.41        2.81      1.65 o 
  -9   8   2        0.01        1.59      1.32 o 
  -8   8   2      118.61      129.06      5.98 o 
  -7   8   2        1.32        3.87      1.32 o 
  -6   8   2       86.01       83.35      4.68 o 
  -4   8   2       14.46       13.24      2.11 o 
  -3   8   2      272.02      261.64      6.02 o 
  -2   8   2       75.57       58.39      2.58 o 
  -1   8   2      236.24      231.15      4.25 o 
   0   8   2      163.88      160.01      4.20 o 
   1   8   2      193.83      193.68      4.09 o 
   2   8   2        0.82        0.90      0.58 o 
   3   8   2       64.09       61.46      2.93 o 
   4   8   2       69.19       77.80      6.05 o 
   5   8   2       42.08       42.57      3.81 o 
  -9   9   2        5.63       11.41      2.27 o 
  -8   9   2      421.57      447.63     12.62 o 
  -7   9   2       49.53       54.25     10.21 o 
  -6   9   2      202.28      193.84      7.54 o 
  -5   9   2      133.85      127.12      5.85 o 
  -4   9   2      190.09      188.27      7.04 o 
  -3   9   2       68.79       74.46      4.16 o 
  -2   9   2       42.35       36.33      2.26 o 
  -1   9   2       19.66       17.40      2.21 o 
   0   9   2        3.53        2.91      0.79 o 
   1   9   2        0.02       -0.40      0.58 o 
   2   9   2       48.28       51.15      2.06 o 
   3   9   2       73.96       75.57      5.06 o 
   4   9   2        9.54       10.19      3.10 o 
  -7  10   2       36.85       34.99      3.90 o 
  -6  10   2      297.47      312.16     10.23 o 
  -5  10   2       34.97       23.56      4.15 o 
  -4  10   2      175.93      166.78      5.09 o 
  -3  10   2       10.11       10.45      1.62 o 
  -2  10   2        2.30        2.77      1.31 o 
  -1  10   2        6.07        6.21      1.56 o 
   0  10   2       50.83       50.62      3.18 o 
   1  10   2       39.61       41.25      2.46 o 
   2  10   2       25.22       30.87      3.63 o 
   3  10   2       28.82       32.84      5.05 o 
  -6  11   2       50.41       59.28      5.94 o 
  -5  11   2      161.39      168.18      7.42 o 
  -4  11   2      169.83      177.89      7.38 o 
  -3  11   2       65.07       69.53      7.10 o 
  -2  11   2        1.61        1.90      1.80 o 
  -1  11   2       11.19       15.08      4.03 o 
   0  11   2       54.88       56.18      6.60 o 
   1 -13   3        0.02        4.65      1.80 o 
   2 -13   3       70.04       81.93      7.38 o 
   3 -13   3        1.95       -0.10      2.56 o 
  -3 -12   3        4.04        6.12      2.99 o 
  -2 -12   3       41.70       39.14      6.47 o 
  -1 -12   3       70.57       70.74      4.08 o 
   0 -12   3       18.47       14.18      4.09 o 
   1 -12   3       21.09       22.95      4.67 o 
   2 -12   3        0.14       -0.43      0.64 o 
   3 -12   3       39.68       45.49      3.26 o 
   4 -12   3       14.85       14.16      1.88 o 
   5 -12   3       60.67       57.89      4.08 o 
   6 -12   3       59.72       71.60      4.69 o 
  -4 -11   3      113.74      115.76      4.64 o 
  -3 -11   3       13.48       13.16      1.60 o 
  -2 -11   3      197.11      198.75      7.13 o 
  -1 -11   3       16.72       15.14      2.08 o 
   0 -11   3        4.58        3.88      0.97 o 
   1 -11   3        3.96        3.57      0.84 o 
   2 -11   3       19.20       16.76      1.42 o 
   3 -11   3       47.36       48.16      2.04 o 
   4 -11   3       29.83       30.40      3.83 o 
   5 -11   3      189.47      186.72      7.40 o 
   6 -11   3       20.91       25.54      3.35 o 
   7 -11   3       94.52      101.65      7.61 o 
  -6 -10   3        2.86        2.84      1.96 o 
  -5 -10   3       97.73      104.16      4.38 o 
  -4 -10   3        5.01        3.78      1.43 o 
  -3 -10   3      153.19      156.37      4.00 o 
  -2 -10   3      114.98      114.16      5.29 o 
  -1 -10   3        6.64        4.36      0.82 o 
   0 -10   3      171.86      173.55      3.58 o 
   1 -10   3        1.47        1.68      0.56 o 
   2 -10   3       61.88       59.00      2.15 o 
   3 -10   3       26.34       24.88      1.95 o 
   4 -10   3      135.41      136.53      4.32 o 
   5 -10   3       45.71       47.56      3.80 o 
   6 -10   3       49.69       61.13      8.77 o 
   7 -10   3       60.77       57.55      5.54 o 
   8 -10   3        0.38        1.27      1.28 o 
  -7  -9   3       11.03       11.95      2.87 o 
  -6  -9   3        7.47        5.37      2.52 o 
  -5  -9   3      288.93      297.19      7.14 o 
  -4  -9   3        2.43        2.11      1.10 o 
  -3  -9   3       77.55       74.52      3.02 o 
  -2  -9   3        3.11        3.23      0.79 o 
  -1  -9   3        0.01        0.42      0.42 o 
   0  -9   3      107.03       98.08      2.35 o 
   1  -9   3      267.26      260.03      4.00 o 
   2  -9   3       58.09       56.28      1.98 o 
   3  -9   3       73.62       67.96      1.84 o 
   4  -9   3      682.65      674.78     10.49 o 
   5  -9   3        0.19       -0.36      2.34 o 
   6  -9   3      556.62      561.23     12.86 o 
   7  -9   3        0.70        3.53      1.98 o 
   8  -9   3       61.61       76.05      6.78 o 
   9  -9   3       90.46      107.66      7.94 o 
  -8  -8   3       43.87       57.35      4.79 o 
  -7  -8   3        2.73        0.86      2.03 o 
  -6  -8   3        0.98        0.87      1.09 o 
  -5  -8   3       16.57       16.15      1.94 o 
  -4  -8   3        0.73        0.87      0.88 o 
  -3  -8   3       88.58       93.98      2.73 o 
  -2  -8   3        5.22        4.04      0.59 o 
  -1  -8   3      108.78      115.71      2.06 o 
   0  -8   3      311.55      284.37      3.41 o 
   1  -8   3       22.76       26.40      1.17 o 
   2  -8   3      119.37      118.65      2.99 o 
   3  -8   3      777.52      744.97      7.53 o 
   4  -8   3      117.12      122.50      3.48 o 
   5  -8   3       93.66       92.90      3.20 o 
   6  -8   3      322.27      334.04      6.66 o 
   7  -8   3        1.35        2.39      1.41 o 
   8  -8   3       44.27       43.66      4.10 o 
   9  -8   3       42.37       47.70      6.81 o 
  10  -8   3        9.48       12.97      2.78 o 
  -8  -7   3       89.92       90.12      6.09 o 
  -7  -7   3       17.42       15.71      2.54 o 
  -6  -7   3      616.52      660.17     11.03 o 
  -5  -7   3        1.58        1.53      0.77 o 
  -4  -7   3      219.06      217.60      4.42 o 
  -3  -7   3      338.51      318.27      4.50 o 
  -2  -7   3        1.06        1.13      0.32 o 
  -1  -7   3      142.79      133.49      1.87 o 
   0  -7   3        9.18       13.94      0.70 o 
   1  -7   3       97.40       99.86      1.58 o 
   2  -7   3        8.21        8.94      0.68 o 
   3  -7   3     1453.19     1446.02     11.53 o 
   4  -7   3        0.14        0.47      0.64 o 
   5  -7   3      429.24      397.06      6.18 o 
   6  -7   3        0.03        1.62      0.76 o 
   7  -7   3       10.45        9.86      1.52 o 
   8  -7   3       45.17       43.28      2.87 o 
   9  -7   3       31.18       30.68      3.48 o 
  10  -7   3       34.70       41.64      6.54 o 
  -9  -6   3       43.65       44.03      4.30 o 
  -8  -6   3       14.11        8.68      2.07 o 
  -7  -6   3       32.42       31.31      2.54 o 
  -6  -6   3      176.21      166.44      4.10 o 
  -5  -6   3      110.51      105.45      3.14 o 
  -4  -6   3      186.86      186.11      4.47 o 
  -3  -6   3      452.99      424.28      5.01 o 
  -2  -6   3      158.04      150.66      1.79 o 
  -1  -6   3       14.62       11.62      0.58 o 
   0  -6   3       80.26       71.73      1.20 o 
   1  -6   3       12.31       16.10      0.62 o 
   2  -6   3       12.24       17.18      0.73 o 
   3  -6   3       22.29       29.67      0.89 o 
   4  -6   3      444.31      427.44      5.19 o 
   5  -6   3      246.74      259.39      4.58 o 
   6  -6   3        3.91        3.49      1.16 o 
   7  -6   3      210.03      208.20      5.23 o 
   8  -6   3       10.06        8.34      2.11 o 
   9  -6   3       44.07       43.37      3.33 o 
  10  -6   3       92.80      102.82      5.42 o 
 -10  -5   3       20.53       18.54      2.45 o 
  -9  -5   3      238.12      245.58      8.00 o 
  -8  -5   3       59.92       56.20      3.58 o 
  -7  -5   3       82.72       78.42      3.25 o 
  -6  -5   3      157.97      134.47      3.99 o 
  -5  -5   3      354.98      377.28      6.84 o 
  -4  -5   3      489.74      482.30      8.49 o 
  -3  -5   3      635.95      619.03      4.83 o 
  -2  -5   3      238.11      263.21      2.09 o 
  -1  -5   3      246.80      243.07      2.27 o 
   0  -5   3     2588.81     2682.55     18.92 o 
   1  -5   3      300.59      290.44      2.72 o 
   2  -5   3      987.12      960.38      6.58 o 
   3  -5   3      138.41      125.01      1.59 o 
   4  -5   3      271.24      265.22      3.27 o 
   5  -5   3      309.68      305.84      4.87 o 
   6  -5   3      173.67      163.09      7.81 o 
   7  -5   3       88.52       77.43      3.11 o 
   8  -5   3       73.34       79.33      7.19 o 
   9  -5   3        8.79        4.17      1.86 o 
  10  -5   3       18.64       21.06      3.15 o 
 -10  -4   3       10.11        6.57      1.62 o 
  -9  -4   3        5.19        3.78      1.24 o 
  -8  -4   3      126.48      142.61      4.42 o 
  -7  -4   3       33.54       38.48      2.36 o 
  -6  -4   3      286.17      255.11      5.49 o 
  -5  -4   3       77.82       73.41      2.64 o 
  -4  -4   3        9.09       11.19      0.76 o 
  -3  -4   3      844.14      826.39      5.73 o 
  -2  -4   3       33.01       27.20      0.69 o 
  -1  -4   3       20.11       13.46      0.53 o 
   0  -4   3      418.32      429.17      3.24 o 
   1  -4   3      125.02      138.72      1.58 o 
   2  -4   3     7816.90     7594.10     61.99 o 
   3  -4   3      866.29      848.39      6.92 o 
   4  -4   3       52.03       43.32      1.33 o 
   5  -4   3        1.93        2.63      1.29 o 
   6  -4   3      528.78      451.49      7.51 o 
   7  -4   3       24.25       18.72      1.83 o 
   8  -4   3       80.30       77.06      4.16 o 
   9  -4   3       23.27       22.86      2.99 o 
  10  -4   3       26.82       30.13      3.65 o 
 -11  -3   3        3.40        1.84      1.37 o 
 -10  -3   3      213.30      222.89      6.12 o 
  -9  -3   3       42.33       43.28      3.01 o 
  -8  -3   3       18.06       17.14      2.24 o 
  -7  -3   3      242.08      231.98      7.71 o 
  -6  -3   3      334.70      359.92      6.47 o 
  -5  -3   3       62.05       67.43      1.29 o 
  -4  -3   3      153.35      169.13      2.12 o 
  -3  -3   3     2683.59     2807.74     18.93 o 
  -2  -3   3      656.52      681.76      4.63 o 
  -1  -3   3     3221.79     3291.25     17.95 o 
   0  -3   3       14.56       15.88      0.49 o 
   1  -3   3      704.67      646.93      4.70 o 
   2  -3   3      258.96      296.65      2.66 o 
   3  -3   3      658.66      675.75      5.62 o 
   4  -3   3     1356.96     1316.86      9.03 o 
   5  -3   3       47.69       50.95      2.14 o 
   6  -3   3       12.37       13.46      1.44 o 
   7  -3   3        4.68        6.67      1.20 o 
   8  -3   3        8.36        8.23      2.03 o 
   9  -3   3       57.62       52.26      4.48 o 
  10  -3   3      188.07      177.22      7.12 o 
 -11  -2   3        3.52        3.34      2.55 o 
 -10  -2   3       12.14       11.31      1.51 o 
  -9  -2   3        0.34       -0.16      0.77 o 
  -8  -2   3      232.57      214.91      6.26 o 
  -7  -2   3        7.67       10.64      1.31 o 
  -6  -2   3     1023.40      995.72      9.35 o 
  -5  -2   3      129.01      132.18      1.94 o 
  -4  -2   3      141.14      124.53      1.78 o 
  -3  -2   3     1306.11     1365.69      9.50 o 
  -2  -2   3      124.35      119.97      1.46 o 
  -1  -2   3      598.33      590.89      4.11 o 
   0  -2   3      427.82      399.21      3.88 o 
   1  -2   3     1746.76     1768.77     13.66 o 
   2  -2   3      355.63      346.48      2.74 o 
   3  -2   3      190.15      126.26      1.86 o 
   4  -2   3      165.84      167.19      2.36 o 
   5  -2   3      157.12      159.26      2.98 o 
   6  -2   3      142.48      134.84      2.91 o 
   7  -2   3        2.20        3.23      1.33 o 
   8  -2   3        5.13        4.17      2.66 o 
   9  -2   3        3.78        3.34      3.01 o 
  10  -2   3      122.04      120.10      6.00 o 
 -11  -1   3       21.80       27.38      3.54 o 
 -10  -1   3        0.54        0.98      0.88 o 
  -9  -1   3      354.13      372.71     10.05 o 
  -8  -1   3       31.29       29.10      2.58 o 
  -7  -1   3       54.72       60.40      1.82 o 
  -6  -1   3      307.61      307.10      4.68 o 
  -5  -1   3        0.57        1.22      0.45 o 
  -4  -1   3     1385.17     1430.41     12.21 o 
  -3  -1   3       47.68       43.73      0.71 o 
  -2  -1   3      615.37      632.19      6.50 o 
  -1  -1   3     1958.32     1965.84     14.65 o 
   0  -1   3     8776.40     8552.11     87.23 o 
   1  -1   3      261.19      274.30      2.42 o 
   2  -1   3     1737.85     1772.14     13.38 o 
   3  -1   3      516.69      495.31      6.49 o 
   4  -1   3      106.81       94.65      1.76 o 
   5  -1   3     2190.47     2079.63     21.31 o 
   6  -1   3       12.95       14.46      1.73 o 
   7  -1   3       19.09       17.98      2.31 o 
   8  -1   3       82.85       74.85      7.19 o 
   9  -1   3      214.94      219.00      7.70 o 
  10  -1   3       18.79       12.84      2.62 o 
 -11   0   3        9.20        4.37      1.81 o 
 -10   0   3       50.91       50.36      3.83 o 
  -9   0   3       95.61       89.32      2.85 o 
  -8   0   3       37.99       38.64      1.45 o 
  -7   0   3     1044.88     1052.88     10.29 o 
  -6   0   3      579.22      579.21      6.37 o 
  -5   0   3        7.23       11.24      0.91 o 
  -4   0   3       34.77       30.56      1.11 o 
  -3   0   3      117.22      112.27      1.32 o 
  -2   0   3      904.63      952.76     10.18 o 
  -1   0   3     4611.10     4653.54     76.21 o 
   0   0   3     1984.43     2119.76     16.80 o 
   1   0   3      626.40      644.81      5.56 o 
   2   0   3     4271.79     4247.41     25.04 o 
   3   0   3        7.37        7.52      0.51 o 
   4   0   3     1056.25     1047.15      8.50 o 
   5   0   3      321.52      323.82     11.45 o 
   6   0   3       31.56       29.71      2.49 o 
   7   0   3        4.91        3.27      1.31 o 
   8   0   3       49.45       43.77      4.10 o 
   9   0   3       22.43       17.74      5.13 o 
  10   0   3        9.55        9.37      3.46 o 
 -11   1   3        2.07        2.81      1.62 o 
 -10   1   3      108.66      106.06      4.86 o 
  -9   1   3        8.92        9.05      1.16 o 
  -8   1   3      129.82      131.35      2.65 o 
  -7   1   3     1223.89     1225.47      9.70 o 
  -6   1   3      180.49      171.02      2.42 o 
  -5   1   3     1570.86     1586.01     12.05 o 
  -4   1   3      464.75      466.11      3.80 o 
  -3   1   3      929.77      973.86     12.27 o 
  -2   1   3      214.10      238.08      2.57 o 
  -1   1   3     3592.73     3848.74     24.62 o 
   0   1   3     2730.88     3020.02     22.33 o 
   1   1   3     1315.47     1351.10     10.30 o 
   2   1   3      206.94      224.23      2.09 o 
   3   1   3      546.71      570.00      5.22 o 
   4   1   3      862.76      871.24      8.27 o 
   5   1   3       79.69       79.72      8.94 o 
   6   1   3       38.60       40.12      2.89 o 
   7   1   3        3.35        3.44      1.47 o 
   8   1   3      407.15      424.20     13.17 o 
   9   1   3       18.67       18.62      4.75 o 
  10   1   3       68.63       63.82      5.09 o 
 -11   2   3       28.25       24.67      4.67 o 
 -10   2   3       50.96       51.72      5.34 o 
  -9   2   3      131.71      126.18      3.73 o 
  -8   2   3      660.95      657.61      7.87 o 
  -7   2   3        0.04        0.81      0.80 o 
  -6   2   3      243.01      254.98      2.95 o 
  -5   2   3      223.92      235.93      2.15 o 
  -4   2   3       25.40       31.03      0.97 o 
  -3   2   3       32.71       27.15      1.08 o 
  -2   2   3      240.02      288.69      2.82 o 
  -1   2   3     1864.58     1917.21     13.14 o 
   0   2   3        6.39        8.64      0.57 o 
   1   2   3      461.88      457.45      3.41 o 
   2   2   3      247.84      294.42      2.30 o 
   3   2   3     1496.90     1516.76      9.15 o 
   4   2   3       58.28       55.79      1.77 o 
   5   2   3      145.83      146.87      4.71 o 
   6   2   3       46.44       54.34      3.24 o 
   7   2   3       11.13       13.10      2.17 o 
   8   2   3       17.28       16.62      3.12 o 
   9   2   3       12.81       12.80      3.72 o 
 -11   3   3        9.88        9.54      3.16 o 
 -10   3   3      168.84      164.01      6.33 o 
  -9   3   3      221.34      229.55     11.21 o 
  -8   3   3      148.99      162.46      4.02 o 
  -7   3   3      143.01      137.09      3.51 o 
  -6   3   3      256.33      265.06      3.74 o 
  -5   3   3        7.97        7.73      0.57 o 
  -4   3   3      858.95      914.52      6.85 o 
  -3   3   3       41.27       40.08      0.95 o 
  -2   3   3       36.99       42.82      0.81 o 
  -1   3   3      374.24      387.50      3.53 o 
   0   3   3      724.51      772.36      4.77 o 
   1   3   3     2012.31     2063.84     11.78 o 
   2   3   3        0.31       -0.04      0.21 o 
   3   3   3      155.39      138.27      1.92 o 
   4   3   3       15.94       15.68      1.46 o 
   5   3   3       83.16       84.86      3.08 o 
   6   3   3        7.32        7.88      1.72 o 
   7   3   3       54.08       55.34      3.71 o 
   8   3   3        1.14        1.34      1.52 o 
   9   3   3       14.63       14.22      5.59 o 
 -11   4   3      151.19      148.98      6.39 o 
 -10   4   3        1.13       -1.16      1.16 o 
  -9   4   3      191.37      185.41      5.40 o 
  -8   4   3      165.75      173.26      4.28 o 
  -7   4   3      493.75      496.95      7.66 o 
  -6   4   3       41.14       41.73      1.92 o 
  -5   4   3       12.36       13.82      1.28 o 
  -4   4   3       16.06       18.65      0.96 o 
  -3   4   3       34.69       46.99      1.09 o 
  -2   4   3      861.58      817.57      5.84 o 
  -1   4   3        8.02       12.24      0.81 o 
   0   4   3      142.28      128.51      1.60 o 
   1   4   3     1400.41     1409.86      9.21 o 
   2   4   3      180.92      180.39      2.51 o 
   3   4   3       40.53       40.06      1.37 o 
   4   4   3        0.06        2.28      0.83 o 
   5   4   3       73.57       58.58      3.38 o 
   6   4   3        1.67        1.58      1.44 o 
   7   4   3      106.84      112.60      5.81 o 
   8   4   3       12.32       13.61      2.60 o 
 -11   5   3      211.39      204.28     11.00 o 
 -10   5   3       58.46       65.51      5.62 o 
  -9   5   3      161.57      158.65      5.46 o 
  -8   5   3        0.00        0.11      0.99 o 
  -7   5   3        8.24       14.33      1.52 o 
  -6   5   3      291.59      283.05      6.50 o 
  -5   5   3      476.96      458.36      8.41 o 
  -4   5   3        8.80        8.11      1.22 o 
  -3   5   3       18.31       24.50      1.19 o 
  -2   5   3      437.40      413.66      4.65 o 
  -1   5   3      373.00      392.07      4.00 o 
   0   5   3     1318.65     1329.28      9.67 o 
   1   5   3     1104.34     1124.46      8.92 o 
   2   5   3      165.16      164.68      2.65 o 
   3   5   3      260.80      267.30      3.65 o 
   4   5   3        0.55        1.18      0.77 o 
   5   5   3       12.89       10.04      1.52 o 
   6   5   3       97.74      100.86      7.06 o 
   7   5   3        5.81        4.97      2.00 o 
   8   5   3       31.95       32.33      3.68 o 
 -11   6   3        0.82        2.98      2.20 o 
 -10   6   3      151.26      170.62     10.13 o 
  -9   6   3      217.31      237.79      6.53 o 
  -8   6   3      205.29      211.64      7.59 o 
  -7   6   3       52.41       58.15      3.02 o 
  -6   6   3       19.79       16.13      1.88 o 
  -5   6   3       72.05       77.38      3.98 o 
  -4   6   3       10.60       11.70      1.48 o 
  -3   6   3      101.71      102.14      2.33 o 
  -2   6   3       11.99       15.76      1.23 o 
  -1   6   3      369.79      358.44      5.15 o 
   0   6   3      170.73      176.65      3.40 o 
   1   6   3      219.10      208.41      3.83 o 
   2   6   3        9.63        8.49      0.82 o 
   3   6   3       91.08       90.53      2.17 o 
   4   6   3       39.25       34.88      4.24 o 
   5   6   3        0.02        0.44      1.00 o 
   6   6   3       19.94       23.71      3.04 o 
   7   6   3       53.94       64.11      4.42 o 
 -10   7   3       99.53       96.43      7.77 o 
  -9   7   3        2.14        6.48      3.07 o 
  -8   7   3       73.74       83.01      4.79 o 
  -7   7   3        1.82        3.45      1.97 o 
  -6   7   3        0.00        0.35      2.09 o 
  -5   7   3      113.05      109.95      5.09 o 
  -4   7   3       85.47       84.83      4.25 o 
  -3   7   3      503.84      500.07      8.42 o 
  -2   7   3      305.95      289.76      4.93 o 
  -1   7   3      439.28      446.48      7.18 o 
   0   7   3        6.28        6.66      0.90 o 
   1   7   3      236.54      237.62      4.35 o 
   2   7   3      315.99      300.47      4.97 o 
   3   7   3       32.34       34.72      2.67 o 
   4   7   3       65.31       72.80      3.08 o 
   5   7   3       19.83       21.91      3.61 o 
   6   7   3       31.96       29.61      3.47 o 
  -9   8   3       44.63       56.46      6.45 o 
  -8   8   3      116.95      120.09     10.69 o 
  -7   8   3        2.17        2.79      1.47 o 
  -6   8   3       58.69       62.94     11.07 o 
  -5   8   3        0.05       -0.94      0.94 o 
  -4   8   3      187.93      181.43      6.72 o 
  -3   8   3       97.78      101.42      4.37 o 
  -2   8   3       65.62       72.63      2.96 o 
  -1   8   3       84.91       87.72      6.74 o 
   0   8   3      131.35      123.59      3.84 o 
   1   8   3        0.04        0.65      0.63 o 
   2   8   3        3.25        3.22      0.76 o 
   3   8   3       65.15       65.69      3.63 o 
   4   8   3       20.12       20.26      2.50 o 
   5   8   3       15.84       17.30      3.95 o 
  -8   9   3        0.63        5.07      4.35 o 
  -7   9   3       10.35        7.73      2.08 o 
  -6   9   3       55.05       19.98      3.76 o 
  -5   9   3        2.48        3.67      1.31 o 
  -4   9   3      149.76      152.82      6.37 o 
  -3   9   3       30.48       25.28      2.22 o 
  -2   9   3      142.10      141.66      5.41 o 
  -1   9   3       55.78       55.49      4.49 o 
   0   9   3      186.53      199.11      5.16 o 
   1   9   3        0.18        0.06      0.63 o 
   2   9   3       27.78       25.09      1.56 o 
   3   9   3       25.03       25.65      4.56 o 
  -7  10   3       52.66       65.25      7.16 o 
  -6  10   3       81.12       79.11      7.00 o 
  -5  10   3      124.20      139.97     11.42 o 
  -4  10   3        3.74        4.80      1.28 o 
  -3  10   3      338.44      329.33      9.13 o 
  -2  10   3      169.56      155.39      5.93 o 
  -1  10   3      106.97      108.75      8.74 o 
   0  10   3        5.66        6.34      2.91 o 
   1  10   3       61.58       67.84      5.76 o 
   2  10   3       22.09       28.53      4.85 o 
  -4  11   3       21.00       21.51      5.02 o 
  -3  11   3      101.99       98.06      8.59 o 
  -2  11   3       23.46       29.33      5.77 o 
  -1  11   3      119.42      123.17      9.63 o 
   0 -13   4       93.45       95.81      8.49 o 
   1 -13   4      197.50      211.12     12.40 o 
   2 -13   4       15.28       14.25      2.74 o 
   3 -13   4       97.44      101.43      9.93 o 
   4 -13   4       18.98       27.74      3.52 o 
  -3 -12   4        5.09        4.50      1.91 o 
  -2 -12   4       45.47       40.14      6.56 o 
  -1 -12   4       40.01       39.58      3.79 o 
   0 -12   4      118.63      121.37      3.75 o 
   1 -12   4       30.72       29.90      2.91 o 
   2 -12   4       31.40       31.98      2.01 o 
   3 -12   4       79.53       80.39      2.59 o 
   4 -12   4       75.46       82.91      7.45 o 
   5 -12   4        0.66        1.39      1.35 o 
   6 -12   4       68.36       81.25      6.89 o 
  -5 -11   4        7.89        6.82      1.72 o 
  -4 -11   4        0.68       -0.53      1.12 o 
  -3 -11   4       11.97       10.38      1.43 o 
  -2 -11   4       34.62       39.16      2.61 o 
  -1 -11   4      109.38      114.65      3.02 o 
   0 -11   4       94.39       99.40      4.05 o 
   1 -11   4        4.94        4.20      0.89 o 
   2 -11   4      198.80      205.14      4.67 o 
   3 -11   4        0.06        1.29      0.89 o 
   4 -11   4       71.62       76.55      4.42 o 
   5 -11   4       53.21       64.21      4.30 o 
   6 -11   4        8.50       13.58      3.43 o 
   7 -11   4       51.29       57.03      5.35 o 
  -6 -10   4        9.38        8.31      1.91 o 
  -5 -10   4        5.83        4.98      1.85 o 
  -4 -10   4       32.71       39.05      3.07 o 
  -3 -10   4       14.38       13.90      1.51 o 
  -2 -10   4       11.78       10.06      1.24 o 
  -1 -10   4       91.73       87.42      2.51 o 
   0 -10   4        4.26        5.87      0.79 o 
   1 -10   4       63.49       63.54      2.18 o 
   2 -10   4      176.45      179.97      3.39 o 
   3 -10   4      140.68      154.37      3.02 o 
   4 -10   4       32.70       32.15      2.53 o 
   5 -10   4        0.00        0.96      1.01 o 
   6 -10   4      507.34      524.96     18.03 o 
   7 -10   4        6.33        6.04      2.37 o 
  -7  -9   4        8.77        6.22      2.03 o 
  -6  -9   4       38.52       40.55      3.27 o 
  -5  -9   4        2.48        2.59      1.19 o 
  -4  -9   4       41.37       44.00      2.85 o 
  -3  -9   4       13.26       14.05      1.46 o 
  -2  -9   4        6.98        7.39      1.14 o 
  -1  -9   4      269.59      269.63      3.70 o 
   0  -9   4       46.34       43.49      1.75 o 
   1  -9   4      977.74      935.61      9.43 o 
   2  -9   4       88.37       90.35      2.22 o 
   3  -9   4       41.68       36.85      1.53 o 
   4  -9   4       27.00       28.23      4.04 o 
   5  -9   4       32.44       29.08      2.27 o 
   6  -9   4       17.15       23.60      3.85 o 
   8  -9   4       98.33       97.73      7.64 o 
   9  -9   4        0.39        5.68      3.98 o 
  -8  -8   4       21.87       17.98      2.84 o 
  -7  -8   4       31.48       32.52      3.51 o 
  -6  -8   4       54.06       57.88      3.77 o 
  -5  -8   4        1.95        1.37      0.79 o 
  -4  -8   4      228.14      226.35      5.83 o 
  -3  -8   4       18.99       18.59      1.54 o 
  -2  -8   4      625.72      616.60      5.53 o 
  -1  -8   4        4.59        5.38      0.54 o 
   0  -8   4       20.57       21.31      0.91 o 
   1  -8   4      122.17      128.94      2.38 o 
   2  -8   4      148.58      147.78      2.44 o 
   3  -8   4        1.56        0.79      0.64 o 
   4  -8   4        0.90        1.57      1.06 o 
   5  -8   4       18.98       23.06      2.99 o 
   6  -8   4       21.94       22.43      3.15 o 
   7  -8   4      335.98      323.08      7.14 o 
   8  -8   4        0.16       -0.11      1.02 o 
   9  -8   4       23.64       36.36      3.96 o 
  -9  -7   4        6.72        2.88      1.85 o 
  -8  -7   4        1.99        0.89      1.37 o 
  -7  -7   4       24.63       19.41      1.93 o 
  -6  -7   4       12.41       13.30      1.51 o 
  -5  -7   4      217.06      222.86      5.50 o 
  -4  -7   4        0.03       -0.93      1.00 o 
  -3  -7   4      278.28      272.81      4.70 o 
  -2  -7   4     1020.90     1028.73      8.05 o 
  -1  -7   4      152.64      154.76      2.16 o 
   0  -7   4      443.30      427.26      3.70 o 
   1  -7   4       26.57       29.61      0.87 o 
   2  -7   4       21.94       18.92      0.96 o 
   3  -7   4       59.05       54.10      1.41 o 
   4  -7   4      720.06      684.36      8.27 o 
   5  -7   4       13.96        5.78      1.55 o 
   6  -7   4       62.53       66.84      3.09 o 
   7  -7   4      121.15      125.49      4.19 o 
   8  -7   4       18.83       21.27      2.84 o 
   9  -7   4     1443.96     1514.19     50.94 o 
  10  -7   4        3.16        4.43      1.88 o 
  -9  -6   4      196.13      197.73      8.82 o 
  -8  -6   4        0.14       -0.40      0.90 o 
  -7  -6   4        1.62        1.60      0.89 o 
  -6  -6   4       64.49       63.87      2.91 o 
  -5  -6   4       17.96       18.41      1.72 o 
  -4  -6   4      196.43      188.47      4.52 o 
  -3  -6   4     1181.10     1129.11     10.34 o 
  -2  -6   4        9.69        4.99      0.38 o 
  -1  -6   4       11.78       15.24      0.65 o 
   0  -6   4     1452.01     1437.90     11.00 o 
   1  -6   4      343.84      362.17      3.11 o 
   2  -6   4      119.31      120.01      1.75 o 
   3  -6   4      149.14      144.41      2.11 o 
   4  -6   4       77.42       77.26      2.18 o 
   5  -6   4      296.79      287.44      5.79 o 
   6  -6   4      532.51      544.68      8.98 o 
   7  -6   4        0.97        2.21      1.23 o 
   8  -6   4       48.19       41.00      3.00 o 
   9  -6   4       32.52       32.99      3.53 o 
  10  -6   4       94.28      101.17      5.47 o 
 -10  -5   4       87.58       96.46      5.20 o 
  -9  -5   4       20.13       23.34      2.87 o 
  -8  -5   4       79.33       81.32      3.44 o 
  -7  -5   4       16.17       15.20      1.84 o 
  -6  -5   4       27.65       32.24      2.36 o 
  -5  -5   4        1.35        0.10      0.46 o 
  -4  -5   4        3.10        3.07      0.65 o 
  -3  -5   4     1004.97      992.38      6.93 o 
  -2  -5   4       68.83       70.66      1.24 o 
  -1  -5   4      817.64      744.38      5.05 o 
   0  -5   4        8.79        7.99      0.45 o 
   1  -5   4      237.19      221.54      2.14 o 
   2  -5   4      166.24      159.08      2.01 o 
   3  -5   4        0.65        0.60      0.24 o 
   4  -5   4      259.48      254.49      4.39 o 
   5  -5   4       78.00       87.92      3.01 o 
   6  -5   4      522.14      467.85      7.99 o 
   7  -5   4       50.85       43.77      2.75 o 
   8  -5   4      307.93      295.37      6.64 o 
   9  -5   4       83.94       89.80      4.91 o 
  10  -5   4        8.45       13.59      2.74 o 
 -10  -4   4       52.20       57.88      3.37 o 
  -9  -4   4       16.24       15.45      1.99 o 
  -8  -4   4        2.42        2.84      2.59 o 
  -7  -4   4      232.00      199.52      5.04 o 
  -6  -4   4        0.25        0.11      0.57 o 
  -5  -4   4      271.25      272.96      5.13 o 
  -4  -4   4      201.89      197.99      2.35 o 
  -3  -4   4     1066.49     1079.32      7.15 o 
  -2  -4   4     1656.23     1714.78     13.91 o 
  -1  -4   4     1923.47     1929.58     10.90 o 
   0  -4   4      639.30      631.95      4.45 o 
   1  -4   4       33.22       49.08      0.97 o 
   2  -4   4      753.87      767.73      7.05 o 
   3  -4   4      373.58      385.44      3.47 o 
   4  -4   4        0.59        1.22      0.33 o 
   5  -4   4       66.93       76.06      2.74 o 
   6  -4   4       24.05       32.38      2.89 o 
   7  -4   4      391.93      367.70      7.09 o 
   8  -4   4      166.29      176.45      6.40 o 
   9  -4   4        7.63        7.40      2.12 o 
  10  -4   4        0.36        0.40      1.60 o 
 -11  -3   4      154.64      178.69      6.98 o 
 -10  -3   4       31.34       27.67      2.54 o 
  -9  -3   4        8.64        6.94      1.66 o 
  -8  -3   4       17.53       13.41      1.65 o 
  -7  -3   4      127.74       98.31      3.32 o 
  -6  -3   4       62.72       69.70      2.19 o 
  -5  -3   4      303.70      300.83      3.53 o 
  -4  -3   4      384.90      377.29      3.63 o 
  -3  -3   4        1.56        2.92      0.40 o 
  -2  -3   4      630.79      584.52      4.89 o 
  -1  -3   4      168.36      170.20      1.63 o 
   0  -3   4      364.60      347.61      2.72 o 
   1  -3   4       34.77       22.63      0.73 o 
   2  -3   4       11.06        7.45      0.43 o 
   3  -3   4      215.90      199.89      1.80 o 
   4  -3   4      493.11      486.55      4.92 o 
   5  -3   4      846.85      794.38      8.75 o 
   6  -3   4       13.86       17.11      1.89 o 
   7  -3   4      223.00      231.25      6.98 o 
   8  -3   4       17.21       18.24      2.67 o 
   9  -3   4      176.45      181.85      6.98 o 
  10  -3   4        6.99        4.48      2.96 o 
 -11  -2   4       10.16        6.67      2.42 o 
 -10  -2   4        3.16        1.82      0.93 o 
  -9  -2   4      223.45      225.86      6.80 o 
  -8  -2   4       22.69       19.98      1.90 o 
  -7  -2   4       76.04       64.81      2.21 o 
  -6  -2   4       94.79       90.91      1.84 o 
  -5  -2   4      268.68      268.43      3.04 o 
  -4  -2   4      398.37      373.84      4.19 o 
  -3  -2   4     3459.86     3583.62     30.48 o 
  -2  -2   4      177.82      193.49      2.52 o 
  -1  -2   4       67.23       83.57      0.93 o 
   0  -2   4      338.65      316.40      2.75 o 
   1  -2   4      324.20      316.30      3.18 o 
   2  -2   4      278.78      282.34      2.81 o 
   3  -2   4        4.15        6.74      0.33 o 
   4  -2   4       30.64       32.40      1.11 o 
   5  -2   4     1857.72     1799.71     16.89 o 
   6  -2   4      174.76      174.43      6.11 o 
   7  -2   4      253.44      260.06      7.45 o 
   8  -2   4       30.38       29.44      4.03 o 
   9  -2   4        1.13        1.87      1.67 o 
  10  -2   4        7.76       10.34      2.42 o 
 -11  -1   4        1.75        3.07      1.68 o 
 -10  -1   4       12.33       14.25      1.82 o 
  -9  -1   4        2.80        1.73      0.84 o 
  -8  -1   4      184.52      183.08      3.52 o 
  -7  -1   4      184.56      184.87      3.75 o 
  -6  -1   4       32.18       31.36      1.46 o 
  -5  -1   4     1042.97     1064.47     10.98 o 
  -4  -1   4      261.68      276.15      3.30 o 
  -3  -1   4      376.40      354.84      3.40 o 
  -2  -1   4     1408.30     1449.70     12.80 o 
  -1  -1   4      522.74      513.18      3.78 o 
   0  -1   4        4.09        5.11      0.36 o 
   1  -1   4       66.66       76.02      1.17 o 
   2  -1   4      163.82      169.86      1.86 o 
   3  -1   4        0.16        0.36      0.41 o 
   4  -1   4      315.92      303.73      3.90 o 
   5  -1   4      129.53      115.42      4.44 o 
   6  -1   4      857.38      850.43     13.58 o 
   7  -1   4       89.41       82.86      4.06 o 
   8  -1   4       81.33       78.44      4.44 o 
   9  -1   4       34.68       30.97      3.60 o 
  10  -1   4        1.30        0.90      1.68 o 
 -11   0   4        1.12        1.76      1.53 o 
 -10   0   4      202.45      215.42     13.21 o 
  -9   0   4        7.14        4.81      0.97 o 
  -8   0   4       27.54       28.07      1.50 o 
  -7   0   4      108.23      108.14      2.50 o 
  -6   0   4      984.77      980.63     10.54 o 
  -5   0   4      174.30      172.07      3.09 o 
  -4   0   4       30.86       37.38      1.01 o 
  -3   0   4     3256.36     3287.86     26.05 o 
  -2   0   4      152.67      160.76      2.08 o 
  -1   0   4     1416.11     1496.56     10.07 o 
   0   0   4      528.97      534.15      5.21 o 
   1   0   4      144.94      156.02      2.08 o 
   2   0   4      487.61      508.03      4.21 o 
   3   0   4     1195.43     1189.31      8.22 o 
   4   0   4       49.09       54.26      2.20 o 
   5   0   4      440.83      412.88      8.17 o 
   6   0   4       73.78       74.12      5.74 o 
   7   0   4       28.59       29.25      2.77 o 
   8   0   4        9.02        9.88      1.95 o 
   9   0   4        0.96        0.57      1.91 o 
  10   0   4        0.58        0.94      1.63 o 
 -11   1   4        3.57        4.05      2.66 o 
 -10   1   4       36.23       26.87      4.48 o 
  -9   1   4        0.02       -0.30      0.79 o 
  -8   1   4        7.66        8.85      1.03 o 
  -7   1   4      729.48      733.62      6.59 o 
  -6   1   4     1081.66     1095.84      9.46 o 
  -5   1   4        7.04        7.08      0.58 o 
  -4   1   4      814.27      787.67      6.98 o 
  -3   1   4       16.74       22.75      0.74 o 
  -2   1   4      449.43      545.57      5.17 o 
  -1   1   4        1.96        7.09      0.50 o 
   0   1   4      151.61      173.65      2.25 o 
   1   1   4      413.38      467.11      4.03 o 
   2   1   4       10.99       16.76      0.64 o 
   3   1   4      307.49      292.00      3.23 o 
   4   1   4      359.45      336.39      5.43 o 
   5   1   4     1002.54      992.45     15.32 o 
   6   1   4       20.50       21.92      2.44 o 
   7   1   4       31.59       38.31      3.34 o 
   8   1   4      300.87      311.92      8.51 o 
   9   1   4        1.67        3.38      1.73 o 
 -11   2   4       56.47       59.10      5.92 o 
 -10   2   4       31.08       34.06      2.77 o 
  -9   2   4        1.16        2.05      0.84 o 
  -8   2   4       33.27       33.79      1.96 o 
  -7   2   4     1307.02     1283.06     11.00 o 
  -6   2   4        0.78        0.23      0.31 o 
  -5   2   4       18.52       22.78      0.87 o 
  -4   2   4     4423.24     4597.65     38.18 o 
  -3   2   4      381.10      377.74      4.36 o 
  -2   2   4      591.92      619.76      6.07 o 
  -1   2   4      383.29      432.87      4.35 o 
   0   2   4        8.26       10.62      0.60 o 
   1   2   4      306.84      300.15      3.09 o 
   2   2   4      704.13      708.98      5.38 o 
   3   2   4       40.93       39.46      1.11 o 
   4   2   4        5.89        4.47      1.39 o 
   5   2   4      220.73      223.12      6.13 o 
   6   2   4       44.82       38.79      3.32 o 
   7   2   4      309.33      310.06      8.29 o 
   8   2   4       19.37       18.97      2.82 o 
   9   2   4        0.94        0.36      1.51 o 
 -10   3   4       35.63       42.21      3.19 o 
  -9   3   4       34.19       33.80      3.82 o 
  -8   3   4       38.28       38.52      2.03 o 
  -7   3   4      377.68      381.70      6.37 o 
  -6   3   4       12.67       13.19      0.99 o 
  -5   3   4      429.18      420.24      5.86 o 
  -4   3   4        4.97       13.75      0.80 o 
  -3   3   4        3.86        7.89      0.53 o 
  -2   3   4     2524.49     2735.00     16.24 o 
  -1   3   4       39.38       30.41      0.90 o 
   0   3   4       42.79       48.76      1.03 o 
   1   3   4        4.64        4.63      0.45 o 
   2   3   4      152.22      132.89      2.10 o 
   3   3   4      255.88      267.14      3.80 o 
   4   3   4     1218.46     1163.13     13.81 o 
   5   3   4        2.58        3.49      1.31 o 
   6   3   4        4.89        4.89      1.60 o 
   7   3   4       18.23       16.54      2.75 o 
   8   3   4       30.09       30.26      8.00 o 
 -11   4   4        0.09       -0.50      1.36 o 
 -10   4   4       17.03       20.16      2.95 o 
  -9   4   4       73.93       76.88      3.57 o 
  -8   4   4      106.00      100.63      3.28 o 
  -7   4   4        2.04        3.68      1.16 o 
  -6   4   4       27.89       32.23      1.86 o 
  -5   4   4      655.46      681.19     12.98 o 
  -4   4   4       75.81       71.39      3.36 o 
  -3   4   4      459.24      416.85      4.63 o 
  -2   4   4       56.82       74.44      1.51 o 
  -1   4   4      342.40      359.08      3.73 o 
   0   4   4       34.92       32.66      0.94 o 
   1   4   4      818.24      812.41      6.05 o 
   2   4   4      221.45      228.34      3.16 o 
   3   4   4       66.31       61.73      2.91 o 
   4   4   4      217.79      223.77      4.88 o 
   5   4   4        0.69       -0.22      1.03 o 
   6   4   4      160.91      164.12      6.03 o 
   7   4   4        1.91        2.16      1.70 o 
   8   4   4        0.09        0.72      1.92 o 
 -11   5   4       47.52       41.18      6.08 o 
 -10   5   4       10.42       11.69      3.46 o 
  -9   5   4        4.77        8.90      1.59 o 
  -8   5   4      358.60      359.75      8.21 o 
  -7   5   4      281.53      273.43      6.81 o 
  -6   5   4      230.56      243.43      6.13 o 
  -5   5   4      325.80      317.50      6.87 o 
  -4   5   4      276.05      245.12      4.47 o 
  -3   5   4        8.83        9.65      0.86 o 
  -2   5   4       85.73       87.78      2.13 o 
  -1   5   4      108.46      118.08      2.29 o 
   0   5   4        9.25        9.67      0.82 o 
   1   5   4      515.78      516.57      6.17 o 
   2   5   4      230.42      232.81      3.24 o 
   3   5   4      357.25      363.23      4.55 o 
   4   5   4      117.95      127.15      4.94 o 
   5   5   4       13.86       15.68      2.43 o 
   6   5   4      142.26      143.97      5.89 o 
   7   5   4        5.67        3.95      1.93 o 
 -10   6   4        1.91       -1.79      1.80 o 
  -9   6   4       81.82       87.34      4.96 o 
  -8   6   4       56.46       58.25      3.25 o 
  -7   6   4       50.86       47.28      3.09 o 
  -6   6   4      409.28      408.86      8.59 o 
  -5   6   4        1.88        0.40      1.03 o 
  -4   6   4     1010.38      992.70     14.61 o 
  -3   6   4        5.08       11.94      1.04 o 
  -2   6   4      331.19      314.16      4.60 o 
  -1   6   4      259.01      255.49      4.50 o 
   0   6   4      201.23      196.03      4.57 o 
   1   6   4      233.50      242.79      5.18 o 
   2   6   4      141.07      137.49      5.43 o 
   3   6   4      283.90      287.00      4.91 o 
   4   6   4       41.78       44.51      2.63 o 
   5   6   4       78.16       79.80      4.41 o 
   6   6   4       48.49       56.39      5.33 o 
 -10   7   4       66.71       59.85      6.13 o 
  -9   7   4      337.08      350.92     10.92 o 
  -8   7   4       58.90       52.13      3.91 o 
  -7   7   4      105.26      114.91      5.72 o 
  -6   7   4      666.26      660.59     20.55 o 
  -5   7   4        4.00        7.96      1.56 o 
  -4   7   4       94.18       86.74      4.56 o 
  -3   7   4      134.13      134.13      5.00 o 
  -2   7   4       57.84       56.17      2.16 o 
  -1   7   4        4.89        6.83      1.17 o 
   0   7   4       98.41      101.14      4.50 o 
   1   7   4      462.42      454.53      7.90 o 
   2   7   4       25.02       26.01      1.60 o 
   3   7   4       48.79       47.11      3.66 o 
   4   7   4       67.75       61.26      3.62 o 
   5   7   4       13.81       11.66      3.35 o 
  -9   8   4        8.84       18.46      3.82 o 
  -8   8   4        3.42        4.10      3.53 o 
  -7   8   4      249.44      267.34      9.31 o 
  -6   8   4        8.55       10.20      2.10 o 
  -5   8   4      527.50      510.01     12.82 o 
  -4   8   4      211.01      215.67      7.62 o 
  -3   8   4        2.67        2.26      0.98 o 
  -2   8   4       65.51       66.69      8.27 o 
  -1   8   4      292.55      292.31     11.53 o 
   0   8   4       22.34       27.20      2.49 o 
   1   8   4        2.23        2.26      0.96 o 
   2   8   4      215.77      221.52      5.77 o 
   3   8   4        0.06       -1.56      1.76 o 
   4   8   4      252.79      239.57     11.43 o 
  -8   9   4       27.61       24.73      3.35 o 
  -7   9   4      155.55      168.19     10.91 o 
  -6   9   4       43.42       49.34      4.09 o 
  -5   9   4      156.70      153.40     10.76 o 
  -4   9   4        5.31        6.48      1.86 o 
  -3   9   4        6.87        9.16      4.49 o 
  -2   9   4      108.83      103.85      4.77 o 
  -1   9   4       22.99       23.53      2.79 o 
   0   9   4       39.39       36.86      3.39 o 
   1   9   4      198.27      193.00      7.20 o 
  -6  10   4      108.11      102.50      5.80 o 
  -5  10   4        8.88       -0.33      5.12 o 
  -4  10   4        8.45        6.27      1.70 o 
  -3  10   4       93.11       90.90      8.11 o 
  -2  10   4       34.49       27.49      5.38 o 
  -1  10   4       75.48       68.26      7.03 o 
   0  10   4       25.63       29.67      5.55 o 
  -1 -13   5        3.26        0.64      2.09 o 
   0 -13   5       70.53       85.01      7.51 o 
   1 -13   5       56.60       53.13      7.76 o 
   2 -13   5       46.07       42.53      5.90 o 
   3 -13   5       10.40       10.00      2.74 o 
   4 -13   5       18.58       23.28      3.32 o 
  -3 -12   5       30.83       32.97      4.11 o 
  -2 -12   5        6.31        6.74      1.98 o 
  -1 -12   5       43.53       44.58      2.02 o 
   0 -12   5      259.65      257.56      5.65 o 
   1 -12   5       70.49       73.03      2.66 o 
   2 -12   5       70.77       68.68      2.51 o 
   3 -12   5      117.41      128.36      3.31 o 
   4 -12   5      165.02      170.71      5.26 o 
   5 -12   5       17.71       20.37      3.72 o 
   6 -12   5       32.48       36.68      5.65 o 
  -5 -11   5        6.49        6.24      1.66 o 
  -4 -11   5       23.14       20.96      2.44 o 
  -3 -11   5        7.94        6.98      1.26 o 
  -2 -11   5        0.21        0.00      1.41 o 
  -1 -11   5        1.73        0.93      0.62 o 
   0 -11   5       33.99       30.44      1.65 o 
   1 -11   5        0.20        0.42      0.52 o 
   2 -11   5       54.62       54.17      1.97 o 
   3 -11   5       83.17       76.00      3.65 o 
   4 -11   5       38.55       42.07      2.80 o 
   5 -11   5      383.01      397.17      8.79 o 
   6 -11   5       55.61       59.25      5.54 o 
   7 -11   5       26.40       32.74      4.95 o 
  -6 -10   5       36.21       37.92      3.26 o 
  -5 -10   5        0.00       -0.21      1.02 o 
  -4 -10   5       91.97       95.37      4.19 o 
  -3 -10   5       91.70      100.81      3.25 o 
  -2 -10   5        4.16        3.38      0.83 o 
  -1 -10   5       78.23       75.21      2.12 o 
   0 -10   5       35.78       32.09      1.85 o 
   1 -10   5      141.85      147.39      3.30 o 
   2 -10   5      461.54      446.74      6.71 o 
   3 -10   5      369.13      361.30      5.05 o 
   4 -10   5        0.03        0.30      0.99 o 
   5 -10   5      113.48      115.56      4.01 o 
   6 -10   5        2.97       -0.41      1.36 o 
   7 -10   5        3.60        4.45      2.16 o 
   8 -10   5       26.45       18.40      4.09 o 
  -7  -9   5      252.47      261.62      9.08 o 
  -6  -9   5       19.45       16.54      1.92 o 
  -5  -9   5        8.14        5.17      1.15 o 
  -4  -9   5       68.38       69.16      3.18 o 
  -3  -9   5       69.88       70.95      2.63 o 
  -2  -9   5       47.64       47.25      1.27 o 
  -1  -9   5       28.03       23.78      1.06 o 
   0  -9   5       58.09       43.60      1.64 o 
   1  -9   5      283.25      266.98      4.15 o 
   2  -9   5      408.47      397.54      5.25 o 
   3  -9   5       33.52       36.06      2.25 o 
   4  -9   5      186.67      181.81      3.98 o 
   5  -9   5       27.34       23.98      2.59 o 
   6  -9   5        5.48        7.60      1.65 o 
   7  -9   5        0.49        1.50      1.41 o 
   8  -9   5       77.41       79.33      6.71 o 
   9  -9   5       40.89       54.71      4.50 o 
  -8  -8   5        0.22       -0.22      1.33 o 
  -7  -8   5      134.91      138.79      4.26 o 
  -6  -8   5        7.11        5.76      1.22 o 
  -5  -8   5      297.56      295.12      6.74 o 
  -4  -8   5        0.05       -0.65      0.65 o 
  -3  -8   5        4.41        3.77      0.85 o 
  -2  -8   5       74.03       69.12      1.78 o 
  -1  -8   5        7.07        8.15      0.71 o 
   0  -8   5       87.77      106.47      1.87 o 
   1  -8   5      187.35      164.24      2.95 o 
   2  -8   5        1.32        2.16      0.47 o 
   3  -8   5      172.49      164.23      2.89 o 
   4  -8   5      574.63      579.15      7.74 o 
   5  -8   5        0.01        0.70      0.99 o 
   6  -8   5      161.89      176.42      5.02 o 
   7  -8   5       16.92       19.74      2.14 o 
   8  -8   5       38.35       43.30      3.29 o 
   9  -8   5       52.97       57.07      3.44 o 
  -9  -7   5        6.35        6.19      1.61 o 
  -8  -7   5       46.79       47.30      3.39 o 
  -7  -7   5        0.48        1.37      0.90 o 
  -6  -7   5        2.78        3.14      1.00 o 
  -5  -7   5      324.15      310.87      6.70 o 
  -4  -7   5       61.87       58.66      4.44 o 
  -3  -7   5       17.65       14.61      1.48 o 
  -2  -7   5      214.17      215.01      2.77 o 
  -1  -7   5      762.41      734.23      5.96 o 
   0  -7   5        2.02        0.38      0.26 o 
   1  -7   5      366.17      361.89      3.61 o 
   2  -7   5      796.97      764.70      6.71 o 
   3  -7   5       26.10       27.27      1.10 o 
   4  -7   5       63.24       67.43      2.17 o 
   5  -7   5        0.18        0.01      0.78 o 
   6  -7   5      102.86      100.40      5.61 o 
   7  -7   5      122.79      119.61      4.33 o 
   8  -7   5       43.15       44.89      3.02 o 
   9  -7   5       60.06       56.81      4.28 o 
  -9  -6   5       34.90       30.37      3.52 o 
  -8  -6   5       92.40       96.83      4.77 o 
  -7  -6   5       10.56        7.16      1.35 o 
  -6  -6   5       75.60       77.72      3.24 o 
  -5  -6   5        2.03        1.91      0.90 o 
  -4  -6   5       68.21       67.97      2.21 o 
  -3  -6   5      830.32      797.81      9.28 o 
  -2  -6   5        3.47        3.29      0.33 o 
  -1  -6   5       70.11       77.42      1.28 o 
   0  -6   5       15.08       17.50      0.80 o 
   1  -6   5     2430.60     2402.76     16.87 o 
   2  -6   5      225.21      229.50      2.71 o 
   3  -6   5     1011.88      966.91      9.03 o 
   4  -6   5      115.43      105.48      2.84 o 
   5  -6   5      156.85      116.55      3.65 o 
   6  -6   5       11.22        9.50      1.46 o 
   7  -6   5       80.45       78.71      3.35 o 
   8  -6   5       13.93       11.91      1.73 o 
   9  -6   5       31.09       33.50      5.95 o 
  10  -6   5      168.06      154.83      6.78 o 
 -10  -5   5       36.51       37.56      3.15 o 
  -9  -5   5        5.50        7.35      1.93 o 
  -8  -5   5      137.89      141.00      4.82 o 
  -7  -5   5       33.76       28.92      2.37 o 
  -6  -5   5      301.86      293.56      6.26 o 
  -5  -5   5       11.44       10.43      1.09 o 
  -4  -5   5      427.78      432.46      6.05 o 
  -3  -5   5      536.65      551.90      4.73 o 
  -2  -5   5     1083.14     1086.53      7.86 o 
  -1  -5   5        3.84        2.37      0.36 o 
   0  -5   5       17.20        9.11      0.51 o 
   1  -5   5      202.41      169.35      1.94 o 
   2  -5   5        4.24        5.29      0.40 o 
   3  -5   5      288.85      272.66      2.97 o 
   4  -5   5        1.71        2.78      1.02 o 
   5  -5   5       16.25       22.00      1.88 o 
   6  -5   5      211.58      186.03      4.74 o 
   7  -5   5      114.79      120.95      3.99 o 
   8  -5   5       72.41       75.15      4.37 o 
   9  -5   5      159.29      147.14      6.39 o 
  10  -5   5        1.46        1.31      1.80 o 
 -10  -4   5       23.90       24.58      2.72 o 
  -9  -4   5       70.31       70.84      4.69 o 
  -8  -4   5       51.17       41.67      2.55 o 
  -7  -4   5      152.25      169.93      4.68 o 
  -6  -4   5      151.35      146.30      3.38 o 
  -5  -4   5       33.21       33.91      1.26 o 
  -4  -4   5        0.01       -0.19      0.19 o 
  -3  -4   5       13.73       14.02      0.60 o 
  -2  -4   5       24.87       19.98      0.68 o 
  -1  -4   5      470.74      502.15      3.51 o 
   0  -4   5     2934.02     2981.54     17.18 o 
   1  -4   5      307.89      304.13      2.68 o 
   2  -4   5      561.74      486.20      3.87 o 
   3  -4   5      184.29      170.12      1.92 o 
   4  -4   5      180.23      167.02      3.42 o 
   5  -4   5       34.89       30.66      2.02 o 
   6  -4   5       60.89       49.64      2.41 o 
   7  -4   5       15.27       12.16      2.10 o 
   8  -4   5      146.06      150.37      8.60 o 
   9  -4   5      140.12      126.10      5.96 o 
  10  -4   5        1.18       -1.25      1.25 o 
 -11  -3   5        0.90        1.11      1.04 o 
 -10  -3   5      106.10      109.04      5.10 o 
  -9  -3   5       68.73       65.00      3.72 o 
  -8  -3   5        0.52        1.33      0.93 o 
  -7  -3   5      335.42      329.91      5.54 o 
  -6  -3   5        9.42        9.72      1.09 o 
  -5  -3   5       48.50       52.50      1.32 o 
  -4  -3   5       95.96      106.38      1.66 o 
  -3  -3   5      484.82      522.22      4.61 o 
  -2  -3   5       25.56       28.07      0.71 o 
  -1  -3   5      510.80      511.27      3.60 o 
   0  -3   5      215.00      205.27      2.10 o 
   1  -3   5      220.30      217.59      2.34 o 
   2  -3   5     1512.27     1469.33      9.73 o 
   3  -3   5      289.25      328.76      2.74 o 
   4  -3   5      977.51      947.90      9.01 o 
   5  -3   5       57.19       48.17      1.75 o 
   6  -3   5       43.61       43.28      2.93 o 
   7  -3   5       10.50        9.16      1.98 o 
   8  -3   5      359.56      379.14     14.70 o 
   9  -3   5      150.03      138.08      8.16 o 
  10  -3   5        1.52        2.90      1.80 o 
 -11  -2   5       16.35       17.77      1.86 o 
 -10  -2   5      250.25      284.08      8.09 o 
  -9  -2   5       71.04       74.06      3.84 o 
  -8  -2   5      457.09      461.81      8.21 o 
  -7  -2   5       14.10       16.48      1.67 o 
  -6  -2   5       18.76       17.01      0.87 o 
  -5  -2   5      210.98      207.36      2.93 o 
  -4  -2   5        8.86       10.74      0.52 o 
  -3  -2   5      216.43      206.61      2.55 o 
  -2  -2   5        0.21        0.47      0.18 o 
  -1  -2   5       95.05      113.16      1.29 o 
   0  -2   5     2521.82     2542.47     15.62 o 
   1  -2   5     2594.51     2582.77     19.70 o 
   2  -2   5       47.32       59.80      1.06 o 
   3  -2   5      854.12      884.89      6.24 o 
   4  -2   5        8.71        7.65      0.78 o 
   5  -2   5        2.11        1.78      0.63 o 
   6  -2   5        0.03        0.25      0.76 o 
   7  -2   5       21.01       19.76      2.75 o 
   8  -2   5      101.76      101.50      5.16 o 
   9  -2   5       13.91        8.48      2.34 o 
  10  -2   5       60.39       58.79      5.72 o 
 -11  -1   5       15.46       17.21      2.68 o 
 -10  -1   5       15.93       16.60      1.65 o 
  -9  -1   5        9.97        7.53      1.38 o 
  -8  -1   5      912.34      945.37     10.13 o 
  -7  -1   5        0.17        0.40      0.53 o 
  -6  -1   5      340.20      340.69      5.84 o 
  -5  -1   5       38.41       41.17      0.99 o 
  -4  -1   5      182.46      185.45      2.31 o 
  -3  -1   5      183.47      159.96      2.12 o 
  -2  -1   5      632.05      605.56      5.03 o 
  -1  -1   5     1716.91     1723.64      9.99 o 
   0  -1   5      279.52      255.47      2.61 o 
   1  -1   5       62.89       52.79      1.00 o 
   2  -1   5     1139.04     1209.20      8.75 o 
   3  -1   5     1241.71     1215.48      9.56 o 
   4  -1   5      402.97      411.12      5.46 o 
   5  -1   5      857.36      873.18     13.68 o 
   6  -1   5      148.43      139.01      4.02 o 
   7  -1   5       73.77       78.87      3.26 o 
   8  -1   5      226.26      225.83      7.74 o 
   9  -1   5       46.85       48.14      4.49 o 
 -10   0   5      241.38      247.33      5.88 o 
  -9   0   5      368.04      372.32      4.73 o 
  -8   0   5       75.10       72.01      2.68 o 
  -7   0   5      260.13      253.79      4.00 o 
  -6   0   5      470.88      473.12      5.59 o 
  -5   0   5      115.98      119.88      2.36 o 
  -4   0   5      526.22      561.71      4.31 o 
  -3   0   5      328.32      362.89      4.77 o 
  -2   0   5      651.19      691.91      6.47 o 
  -1   0   5     1239.92     1282.27     10.03 o 
   0   0   5     4964.32     5121.08     32.67 o 
   1   0   5       35.30       53.35      1.09 o 
   2   0   5      238.35      249.96      2.70 o 
   3   0   5        4.62        5.53      0.69 o 
   4   0   5        3.29        1.97      1.08 o 
   5   0   5      538.72      525.33      9.87 o 
   6   0   5       54.26       51.99      3.14 o 
   7   0   5       82.08       84.07      7.45 o 
   8   0   5       13.67       13.74      1.91 o 
   9   0   5       91.81       92.40      5.34 o 
 -10   1   5       11.60       11.32      3.50 o 
  -9   1   5      247.35      253.72      5.39 o 
  -8   1   5      505.41      502.10      6.67 o 
  -7   1   5      472.47      464.07      6.07 o 
  -6   1   5        1.43        0.93      0.39 o 
  -5   1   5      480.24      500.29      3.98 o 
  -4   1   5       99.86      118.19      2.23 o 
  -3   1   5       21.91       22.96      0.76 o 
  -2   1   5     1533.28     1616.04     12.38 o 
  -1   1   5        5.33        4.25      0.48 o 
   0   1   5      609.14      567.12      5.25 o 
   1   1   5      641.01      695.37      5.73 o 
   2   1   5      893.67      899.82      7.08 o 
   3   1   5      125.69      127.20      3.29 o 
   4   1   5      274.31      244.14      6.02 o 
   5   1   5       48.73       49.30      2.94 o 
   6   1   5        9.45        8.26      1.75 o 
   7   1   5       98.69       98.97      4.62 o 
   8   1   5        0.01        2.06      3.49 o 
   9   1   5       16.73       18.58      2.84 o 
 -10   2   5       53.11       49.83      3.67 o 
  -9   2   5      232.28      235.94      6.26 o 
  -8   2   5        1.10        3.64      1.06 o 
  -7   2   5       16.12       14.95      1.19 o 
  -6   2   5       52.15       57.57      1.76 o 
  -5   2   5      150.70      173.52      2.65 o 
  -4   2   5        0.29        1.03      0.50 o 
  -3   2   5      196.39      176.52      3.04 o 
  -2   2   5       15.83       12.09      0.54 o 
  -1   2   5      576.23      609.45      5.86 o 
   0   2   5      965.13      977.31      7.87 o 
   1   2   5        5.85        5.02      0.50 o 
   2   2   5      424.71      424.27      4.64 o 
   3   2   5       12.91       14.48      1.05 o 
   4   2   5       32.87       19.51      2.16 o 
   5   2   5       90.63       89.81      4.02 o 
   6   2   5      175.33      170.98      5.87 o 
   7   2   5        0.36        1.37      1.39 o 
   8   2   5      296.97      314.08     15.44 o 
 -11   3   5       49.15       56.49      8.72 o 
 -10   3   5      329.75      343.84     10.01 o 
  -9   3   5        8.23        9.28      1.54 o 
  -8   3   5       31.90       33.93      2.57 o 
  -7   3   5      237.70      244.96      6.13 o 
  -6   3   5      123.80      121.23      3.10 o 
  -5   3   5      121.19      119.57      3.27 o 
  -4   3   5        0.38        0.00      0.41 o 
  -3   3   5     1003.73     1015.94      8.23 o 
  -2   3   5        1.12        0.90      0.34 o 
  -1   3   5     2212.07     2222.12     15.97 o 
   0   3   5      315.98      290.63      3.13 o 
   1   3   5       66.76       64.96      1.64 o 
   2   3   5       13.44       13.00      0.92 o 
   3   3   5       34.07       29.44      1.49 o 
   4   3   5       22.96       20.23      3.67 o 
   5   3   5       89.82       86.13      4.11 o 
   6   3   5      312.27      286.10     14.49 o 
   7   3   5       32.47       37.93      3.72 o 
   8   3   5      109.56      109.76      5.49 o 
 -11   4   5       13.75       16.25      3.86 o 
 -10   4   5      157.52      173.55     12.82 o 
  -9   4   5      121.65      122.43      7.76 o 
  -8   4   5      139.59      147.05      4.96 o 
  -7   4   5       38.28       34.37      2.56 o 
  -6   4   5      248.14      257.56      6.27 o 
  -5   4   5       57.45       55.74      2.54 o 
  -4   4   5      283.20      282.92      5.18 o 
  -3   4   5      208.47      224.66      3.57 o 
  -2   4   5      441.61      421.20      5.24 o 
  -1   4   5      314.44      324.77      4.09 o 
   0   4   5      195.94      191.15      2.93 o 
   1   4   5      726.59      725.76      8.91 o 
   2   4   5       56.03       53.61      2.03 o 
   3   4   5       63.61       60.71      2.09 o 
   4   4   5        2.08        2.42      1.84 o 
   5   4   5       20.99       22.50      3.62 o 
   6   4   5       13.56       14.41      2.45 o 
   7   4   5        4.32        3.66      1.79 o 
 -11   5   5      272.73      305.36     14.37 o 
 -10   5   5        2.32        4.23      3.45 o 
  -9   5   5        0.06        0.99      1.21 o 
  -8   5   5       25.66       27.33      2.63 o 
  -7   5   5       87.05       79.76      3.66 o 
  -6   5   5      279.67      264.35     10.70 o 
  -5   5   5       17.77       19.05      3.13 o 
  -4   5   5      363.57      344.54      5.78 o 
  -3   5   5        0.02        1.34      0.85 o 
  -2   5   5      686.18      659.25      7.69 o 
  -1   5   5        2.20        1.78      0.54 o 
   0   5   5        2.67        2.57      0.77 o 
   1   5   5      125.78      128.78      3.99 o 
   2   5   5       22.99       22.50      3.51 o 
   3   5   5       85.72       86.45      4.85 o 
   4   5   5        1.91        3.64      1.44 o 
   5   5   5      143.03      139.83      6.50 o 
   6   5   5        5.72        4.94      1.84 o 
 -10   6   5        2.90        5.16      5.52 o 
  -9   6   5      162.12      162.70      5.77 o 
  -8   6   5       27.80       27.78      2.73 o 
  -7   6   5        0.07        2.10      0.85 o 
  -6   6   5       62.22       65.94      4.29 o 
  -5   6   5      520.13      522.24      9.97 o 
  -4   6   5      537.72      545.62      9.99 o 
  -3   6   5      119.71      126.91      2.88 o 
  -2   6   5      177.36      188.83      3.98 o 
  -1   6   5       13.69       13.69      1.50 o 
   0   6   5      130.60      125.70      3.73 o 
   1   6   5        7.00        8.58      1.48 o 
   2   6   5       45.97       49.45      4.07 o 
   3   6   5        2.12        1.27      1.75 o 
   4   6   5       86.47       83.85      6.45 o 
   5   6   5       29.82       25.22      4.55 o 
  -9   7   5       16.12       20.33      2.81 o 
  -8   7   5        8.82        9.72      2.35 o 
  -7   7   5       23.14       25.96      3.82 o 
  -6   7   5       19.94       21.55      2.38 o 
  -5   7   5       32.96       33.41      2.90 o 
  -4   7   5       18.00       13.98      1.91 o 
  -3   7   5      230.04      250.35      5.87 o 
  -2   7   5       73.85       73.98      2.93 o 
  -1   7   5      361.52      372.88     10.26 o 
   0   7   5        0.34        0.96      0.78 o 
   1   7   5        1.39        1.46      0.88 o 
   2   7   5       25.29       21.62      2.15 o 
   3   7   5       19.30       27.93      4.54 o 
   4   7   5      109.94      117.08      7.83 o 
  -9   8   5       13.86       10.43      4.27 o 
  -8   8   5        2.22        3.13      1.92 o 
  -7   8   5      122.61      132.91      6.47 o 
  -6   8   5      262.55      251.24      8.92 o 
  -5   8   5      295.22      294.20     14.56 o 
  -4   8   5      209.92      210.83      7.73 o 
  -3   8   5      444.93      421.61      8.34 o 
  -2   8   5        2.10        2.89      1.26 o 
  -1   8   5       57.07       53.35      2.83 o 
   0   8   5       90.59       92.83      5.09 o 
   1   8   5       46.70       50.61      2.76 o 
   2   8   5       79.65       83.64      3.46 o 
   3   8   5       42.19       41.17      5.64 o 
  -7   9   5        0.81        0.03      1.32 o 
  -6   9   5      134.08      134.71      9.38 o 
  -5   9   5        0.11        0.19      1.22 o 
  -4   9   5      117.12      113.52      5.76 o 
  -3   9   5       63.64       61.24      3.75 o 
  -2   9   5      195.35      180.86      6.47 o 
  -1   9   5       23.32       20.56      4.67 o 
   0   9   5       13.44       17.29      2.75 o 
   1   9   5        0.88       -0.32      1.81 o 
  -5  10   5       82.32       87.18      7.22 o 
  -4  10   5       31.83       34.60      6.04 o 
  -3  10   5        0.19        3.69      2.54 o 
  -2  10   5       45.37       43.68      6.85 o 
  -1 -13   6       23.39       28.53      6.98 o 
   0 -13   6        3.88       10.01      3.11 o 
   1 -13   6       16.96       26.06      6.53 o 
   2 -13   6        1.57        0.76      1.58 o 
   3 -13   6       18.52       21.63      3.28 o 
   4 -13   6       20.84       20.01      3.17 o 
  -4 -12   6       26.82       29.77      2.98 o 
  -3 -12   6        0.06       -0.80      1.25 o 
  -2 -12   6        6.17        4.15      1.21 o 
  -1 -12   6       31.58       28.18      3.99 o 
   0 -12   6        3.21        1.92      0.67 o 
   1 -12   6      175.23      177.12      5.20 o 
   2 -12   6       45.18       50.77      2.01 o 
   3 -12   6        1.28        2.23      0.81 o 
   4 -12   6       11.06        8.52      1.89 o 
   5 -12   6      217.57      228.92     11.86 o 
   6 -12   6        0.02        4.28      1.58 o 
  -5 -11   6       18.40       18.17      2.41 o 
  -4 -11   6        7.22        5.53      1.49 o 
  -3 -11   6       18.89       24.12      2.47 o 
  -2 -11   6      126.21      121.54      4.13 o 
  -1 -11   6        0.03        0.08      0.54 o 
   0 -11   6      382.48      391.89      5.65 o 
   1 -11   6        0.01       -0.29      0.52 o 
   2 -11   6       18.30       17.43      1.35 o 
   3 -11   6        0.63        0.94      0.67 o 
   4 -11   6        0.47        0.40      0.68 o 
   5 -11   6       20.02       16.67      2.36 o 
   6 -11   6       32.59       31.10      5.09 o 
   7 -11   6      102.20       97.78      7.55 o 
  -6 -10   6       12.62       11.60      1.83 o 
  -5 -10   6       83.47       79.96      4.29 o 
  -4 -10   6       57.38       56.58      2.62 o 
  -3 -10   6       10.53        8.64      1.29 o 
  -2 -10   6      118.76      117.63      2.83 o 
  -1 -10   6       14.76       12.41      1.07 o 
   0 -10   6       86.63       83.83      3.35 o 
   1 -10   6       16.81       18.52      1.31 o 
   2 -10   6        1.71        0.29      0.52 o 
   3 -10   6        1.51        1.82      0.56 o 
   4 -10   6      102.71      100.45      3.25 o 
   5 -10   6        1.02        1.59      0.83 o 
   6 -10   6      199.75      190.15      6.59 o 
   7 -10   6        2.62        3.25      1.51 o 
   8 -10   6        8.00       12.90      3.54 o 
  -7  -9   6        1.81        1.17      1.05 o 
  -6  -9   6       17.91       17.99      2.08 o 
  -5  -9   6        2.90        2.83      1.11 o 
  -4  -9   6       15.17       14.07      1.82 o 
  -3  -9   6      579.62      596.42      9.97 o 
  -2  -9   6        0.61        0.87      0.54 o 
  -1  -9   6       22.87       25.85      1.40 o 
   0  -9   6       16.23       11.27      1.05 o 
   1  -9   6       20.14       19.55      1.28 o 
   2  -9   6       48.04       44.43      2.10 o 
   3  -9   6      244.06      230.66      3.76 o 
   4  -9   6        0.09        1.75      0.66 o 
   5  -9   6       19.64       20.25      3.23 o 
   6  -9   6      211.42      221.41      7.04 o 
   7  -9   6       36.72       38.81      3.65 o 
   8  -9   6      469.89      474.81     10.88 o 
  -8  -8   6        0.77        0.49      1.12 o 
  -7  -8   6       12.30       11.53      1.57 o 
  -6  -8   6      305.32      322.46      7.44 o 
  -5  -8   6       14.83       12.07      1.67 o 
  -4  -8   6      149.03      143.75      4.38 o 
  -3  -8   6      149.39      148.49      3.56 o 
  -2  -8   6       13.72       11.07      0.68 o 
  -1  -8   6      825.75      783.83      8.18 o 
   0  -8   6        1.54       -0.07      0.28 o 
   1  -8   6        2.14        3.13      1.05 o 
   2  -8   6        3.81        2.30      0.57 o 
   3  -8   6        0.90        0.52      0.57 o 
   4  -8   6      322.42      320.12      4.13 o 
   5  -8   6      322.66      306.35     17.02 o 
   6  -8   6       13.01       13.14      1.82 o 
   7  -8   6        4.28        6.28      1.46 o 
   8  -8   6      223.81      228.52      6.39 o 
   9  -8   6       87.76       93.92      5.32 o 
  -9  -7   6       17.72       15.13      2.20 o 
  -8  -7   6        2.43        4.02      1.30 o 
  -7  -7   6        1.66        2.07      1.09 o 
  -6  -7   6        8.98        8.70      1.50 o 
  -5  -7   6       55.47       52.32      2.68 o 
  -4  -7   6      512.05      527.89      7.46 o 
  -3  -7   6      188.09      185.70      3.84 o 
  -2  -7   6      142.66      144.03      2.76 o 
  -1  -7   6      200.79      209.42      2.74 o 
   0  -7   6      189.39      178.78      2.39 o 
   1  -7   6        0.69        1.31      0.36 o 
   2  -7   6        2.93        2.53      0.44 o 
   3  -7   6        9.77        5.79      0.63 o 
   4  -7   6       30.72       21.51      1.59 o 
   5  -7   6      514.81      499.01      8.69 o 
   6  -7   6       21.69       20.33      3.02 o 
   7  -7   6      226.31      219.07      5.82 o 
   8  -7   6       30.75       30.42      2.72 o 
   9  -7   6       10.64       10.06      2.38 o 
 -10  -6   6       20.51       19.40      2.50 o 
  -9  -6   6       28.62       27.80      3.26 o 
  -8  -6   6       29.02       25.38      3.69 o 
  -7  -6   6       16.96       18.46      2.07 o 
  -6  -6   6       46.19       45.09      2.53 o 
  -5  -6   6        2.14        2.76      0.69 o 
  -4  -6   6     1793.46     1745.48     17.59 o 
  -3  -6   6        9.17        6.22      0.98 o 
  -2  -6   6      730.06      732.51      6.90 o 
  -1  -6   6      104.78      114.79      1.74 o 
   0  -6   6      114.74      139.60      1.90 o 
   1  -6   6      347.92      344.62      3.27 o 
   2  -6   6      874.88      853.63      6.79 o 
   3  -6   6      261.58      250.40      3.08 o 
   4  -6   6      203.69      199.65      6.33 o 
   5  -6   6      139.51      142.28      4.12 o 
   6  -6   6       10.13        9.24      1.50 o 
   7  -6   6      322.20      320.26      7.02 o 
   8  -6   6      103.52      101.91      5.16 o 
   9  -6   6       31.77       26.51      3.42 o 
 -10  -5   6       15.59       16.12      2.19 o 
  -9  -5   6       46.08       46.51      5.10 o 
  -8  -5   6       22.46       16.66      2.94 o 
  -7  -5   6       95.00       99.70      4.19 o 
  -6  -5   6       26.07       20.54      2.48 o 
  -5  -5   6       70.32       67.87      2.30 o 
  -4  -5   6      371.63      354.59      5.77 o 
  -3  -5   6      457.97      429.18      4.83 o 
  -2  -5   6      403.35      390.56      3.74 o 
  -1  -5   6      378.93      399.06      3.43 o 
   0  -5   6       85.11       92.07      1.42 o 
   1  -5   6       15.57       15.65      0.70 o 
   2  -5   6       79.91       83.56      1.32 o 
   3  -5   6        1.19        1.04      0.46 o 
   4  -5   6     1053.52     1008.42     13.02 o 
   5  -5   6        6.57        2.90      1.51 o 
   6  -5   6      147.49      155.03      4.42 o 
   7  -5   6      207.51      216.59      7.08 o 
   8  -5   6        0.83        0.47      1.63 o 
   9  -5   6       12.59       10.38      2.49 o 
 -10  -4   6        0.41        2.28      1.41 o 
  -9  -4   6        0.62        0.42      0.91 o 
  -8  -4   6       56.15       55.03      3.05 o 
  -7  -4   6      117.64      109.91      3.76 o 
  -6  -4   6        1.30        3.90      0.76 o 
  -5  -4   6     1817.42     1806.77     15.78 o 
  -4  -4   6      747.79      776.57      7.20 o 
  -3  -4   6       49.45       52.63      1.10 o 
  -2  -4   6       51.18       51.88      1.28 o 
  -1  -4   6       38.40       55.58      1.76 o 
   0  -4   6        3.79        4.34      0.38 o 
   1  -4   6       17.54       19.12      0.72 o 
   2  -4   6      122.52      134.85      1.86 o 
   3  -4   6       24.61       25.50      1.01 o 
   4  -4   6     1857.28     1730.44     19.65 o 
   5  -4   6        1.79        3.97      1.01 o 
   6  -4   6      575.87      570.05      9.26 o 
   7  -4   6       80.55       86.14      4.48 o 
   8  -4   6        1.67        1.82      1.79 o 
   9  -4   6        0.64        2.22      1.75 o 
 -11  -3   6        0.18        0.13      1.11 o 
 -10  -3   6       42.22       43.64      3.85 o 
  -9  -3   6        0.04       -0.64      0.78 o 
  -8  -3   6      179.66      178.06      4.93 o 
  -7  -3   6       47.26       40.36      1.98 o 
  -6  -3   6      380.27      360.58      5.68 o 
  -5  -3   6      312.68      317.74      3.69 o 
  -4  -3   6        0.89        1.90      0.33 o 
  -3  -3   6      865.83      848.16      6.63 o 
  -2  -3   6     1085.40     1112.22      8.73 o 
  -1  -3   6      314.68      344.85      2.78 o 
   0  -3   6       83.72       83.07      1.38 o 
   1  -3   6      206.82      197.95      2.24 o 
   2  -3   6      616.25      644.68      5.11 o 
   3  -3   6      887.97      828.16      6.72 o 
   4  -3   6      232.85      216.43      4.54 o 
   5  -3   6       68.52       71.46      2.20 o 
   6  -3   6      234.40      221.85      6.73 o 
   7  -3   6       89.29       89.90      7.60 o 
   8  -3   6       10.98        8.21      4.31 o 
   9  -3   6        4.54        5.44      3.01 o 
 -11  -2   6       55.62       56.28      3.26 o 
 -10  -2   6        0.35        0.01      1.18 o 
  -9  -2   6       64.80       71.75      3.23 o 
  -8  -2   6        0.16        0.45      0.68 o 
  -7  -2   6        8.36        5.93      1.15 o 
  -6  -2   6      628.05      625.49      6.76 o 
  -5  -2   6      343.35      367.64      3.54 o 
  -4  -2   6      737.97      720.43      6.48 o 
  -3  -2   6     1182.90     1234.39      9.92 o 
  -2  -2   6      169.60      164.33      2.36 o 
   0  -2   6       30.98       32.20      0.82 o 
   1  -2   6      147.02      143.54      1.83 o 
   2  -2   6      440.50      471.68      4.04 o 
   3  -2   6     1017.82      992.73      7.75 o 
   4  -2   6      374.99      363.49      5.25 o 
   5  -2   6     1060.20     1049.25     19.11 o 
   6  -2   6       19.16       19.76      1.89 o 
   7  -2   6        0.25        0.83      1.31 o 
   8  -2   6       51.47       55.73      4.30 o 
   9  -2   6        3.72        5.68      1.99 o 
 -10  -1   6        6.68        8.58      1.48 o 
  -9  -1   6        3.83        2.56      0.78 o 
  -8  -1   6       68.14       71.31      2.54 o 
  -7  -1   6      762.53      746.85      9.30 o 
  -6  -1   6       11.53       10.27      0.74 o 
  -5  -1   6      124.03      113.37      2.19 o 
  -4  -1   6      161.86      139.27      2.10 o 
  -3  -1   6      109.05      107.22      1.52 o 
  -2  -1   6      201.14      236.49      2.58 o 
  -1  -1   6      260.12      324.58      5.85 o 
   0  -1   6       64.12       66.06      1.15 o 
   1  -1   6      518.42      534.81      5.39 o 
   2  -1   6      902.27      899.45      6.65 o 
   3  -1   6      105.12      101.59      1.86 o 
   4  -1   6        1.73        2.03      1.06 o 
   5  -1   6        0.08        0.24      0.80 o 
   6  -1   6       64.84       68.37      5.34 o 
   7  -1   6      203.81      204.48      5.46 o 
   8  -1   6        8.36        7.60      2.22 o 
   9  -1   6        4.46        2.40      2.53 o 
  -9   0   6       67.10       72.23      2.89 o 
  -8   0   6      140.98      137.99      4.21 o 
  -7   0   6      432.65      431.35      6.34 o 
  -6   0   6       62.27       58.46      1.56 o 
  -5   0   6     1580.18     1557.81     11.92 o 
  -4   0   6        2.85        3.66      0.41 o 
  -3   0   6      566.91      584.04      4.86 o 
  -2   0   6     1188.93     1293.87      9.84 o 
  -1   0   6     1519.50     1680.26     15.21 o 
   0   0   6      947.17      980.43      7.55 o 
   1   0   6      465.60      470.72      4.39 o 
   2   0   6      163.85      152.57      2.35 o 
   3   0   6      198.30      202.14      3.41 o 
   4   0   6      861.82      890.31     14.07 o 
   5   0   6      180.53      187.63      5.64 o 
   6   0   6       53.14       58.06      3.67 o 
   7   0   6        5.59        5.53      2.12 o 
   8   0   6        0.98        0.87      1.21 o 
   9   0   6       40.54       38.04      6.09 o 
 -10   1   6       87.36       93.26      4.05 o 
  -9   1   6      103.92      103.36      4.08 o 
  -8   1   6      223.24      225.18      4.82 o 
  -7   1   6        7.82        5.65      1.15 o 
  -6   1   6      219.91      212.25      6.20 o 
  -5   1   6      113.44      105.32      2.13 o 
  -4   1   6       99.67      103.44      1.93 o 
  -3   1   6     1000.25     1039.62      9.50 o 
  -2   1   6      230.10      243.69      3.15 o 
  -1   1   6      329.42      370.00      3.67 o 
   0   1   6       85.44       76.59      1.49 o 
   1   1   6      405.31      376.09      3.86 o 
   2   1   6       83.93       80.20      1.97 o 
   3   1   6      894.50      842.67      9.76 o 
   4   1   6       10.78       10.82      1.72 o 
   5   1   6        2.26        1.92      1.24 o 
   6   1   6       59.55       59.58      3.63 o 
   7   1   6       92.50      106.43      5.47 o 
   8   1   6        0.01       -0.13      1.41 o 
 -11   2   6        0.26        3.93      3.15 o 
 -10   2   6       19.01       14.93      2.09 o 
  -9   2   6       56.66       55.54      3.11 o 
  -8   2   6       64.02       65.37      3.25 o 
  -7   2   6      202.73      200.52      4.99 o 
  -6   2   6      409.65      393.42      8.32 o 
  -5   2   6      195.39      188.86      4.46 o 
  -4   2   6      100.21       85.97      2.84 o 
  -3   2   6       34.36       40.60      1.21 o 
  -2   2   6        0.17        0.52      0.32 o 
  -1   2   6      160.64      160.60      2.62 o 
   0   2   6      420.89      420.34      4.24 o 
   1   2   6     1165.33     1167.74     12.73 o 
   2   2   6      214.93      237.06      3.71 o 
   3   2   6      569.61      574.62      9.29 o 
   4   2   6       46.67       38.17      3.07 o 
   5   2   6      175.28      177.26      8.52 o 
   6   2   6        5.33        5.07      1.68 o 
   7   2   6        1.99        2.19      1.58 o 
   8   2   6       25.66       29.21      3.49 o 
 -11   3   6       51.31       53.99      4.38 o 
 -10   3   6        2.97        4.03      1.26 o 
  -9   3   6      119.82      119.51      4.67 o 
  -8   3   6      290.10      289.65      8.91 o 
  -7   3   6       72.67       67.43      3.21 o 
  -6   3   6      263.40      255.93      5.03 o 
  -5   3   6      162.28      152.73      3.57 o 
  -4   3   6      361.53      369.60      6.72 o 
  -3   3   6        3.77        4.90      0.73 o 
  -2   3   6       35.09       38.06      1.55 o 
  -1   3   6      361.04      364.91      4.84 o 
   0   3   6      311.24      290.96      4.56 o 
   1   3   6       32.82       34.29      1.44 o 
   2   3   6      259.99      260.52      4.79 o 
   3   3   6      356.74      377.55      6.00 o 
   4   3   6       22.77       14.64      2.14 o 
   5   3   6       64.14       63.09      3.80 o 
   6   3   6       12.62       13.21      2.37 o 
   7   3   6        1.96        5.18      1.81 o 
 -11   4   6        3.36        4.94      3.23 o 
 -10   4   6        4.92        2.99      1.87 o 
  -9   4   6      276.14      275.28      9.17 o 
  -8   4   6       12.08        5.70      1.33 o 
  -7   4   6      350.19      337.83      7.86 o 
  -6   4   6      516.10      501.87      9.62 o 
  -5   4   6      353.78      321.16      6.46 o 
  -4   4   6        0.26       -0.17      0.43 o 
  -3   4   6       17.83       14.39      1.11 o 
  -2   4   6       87.86       90.42      2.26 o 
  -1   4   6      195.38      191.86      3.35 o 
   0   4   6       10.38       13.15      1.37 o 
   1   4   6        5.56        3.73      0.89 o 
   2   4   6      342.52      337.52      7.13 o 
   3   4   6       58.24       65.42      2.27 o 
   4   4   6      122.43      114.83      6.93 o 
   5   4   6      218.34      210.64      6.89 o 
   6   4   6       39.82       42.94      3.99 o 
 -10   5   6      142.80      157.33      7.07 o 
  -9   5   6       40.40       47.33      8.28 o 
  -8   5   6       43.29       40.74      3.03 o 
  -7   5   6      577.51      572.52     13.24 o 
  -6   5   6        9.31        7.68      1.37 o 
  -5   5   6       29.95       28.89      3.35 o 
  -4   5   6      250.44      248.96      4.98 o 
  -3   5   6       36.23       32.54      1.60 o 
  -2   5   6      130.81      139.31      2.99 o 
  -1   5   6      122.51      117.61      3.09 o 
   0   5   6      213.90      216.93      4.97 o 
   1   5   6       28.97       31.04      1.97 o 
   2   5   6      187.83      191.25      5.26 o 
   3   5   6      123.40      130.91      3.83 o 
   4   5   6       12.31       21.11      3.89 o 
   5   5   6       38.03       31.07      4.93 o 
   6   5   6        1.72        0.91      2.21 o 
 -10   6   6       31.09       33.36      4.16 o 
  -9   6   6       30.18       26.97      2.89 o 
  -8   6   6       69.26       70.78      4.03 o 
  -7   6   6      130.15      129.58      4.94 o 
  -6   6   6      184.30      162.31     14.35 o 
  -5   6   6       86.70       93.07      4.18 o 
  -4   6   6        6.78        7.07      1.41 o 
  -3   6   6      203.10      206.01      3.92 o 
  -2   6   6      129.11      129.00      3.12 o 
  -1   6   6      141.45      142.06      4.12 o 
   0   6   6      131.10      126.33      3.88 o 
   1   6   6      734.19      741.58     11.12 o 
   2   6   6      192.40      190.41      5.39 o 
   3   6   6       78.66       82.58      6.45 o 
   5   6   6       43.11       44.49      6.07 o 
  -9   7   6        1.21        6.85      6.14 o 
  -8   7   6      404.79      411.88      9.92 o 
  -7   7   6       24.40       23.02      2.61 o 
  -6   7   6      262.05      267.24      7.35 o 
  -5   7   6       19.55       14.94      2.09 o 
  -4   7   6       45.39       46.97      3.03 o 
  -3   7   6      147.75      145.38      3.88 o 
  -2   7   6       63.39       68.32      2.97 o 
  -1   7   6      107.34      101.87      3.65 o 
   0   7   6        1.26        0.74      0.84 o 
   1   7   6       80.11       81.84      5.23 o 
   2   7   6       17.60       14.90      1.77 o 
   3   7   6        1.76        4.85      2.55 o 
  -8   8   6       36.90       29.46      5.21 o 
  -7   8   6       45.46       48.36      4.25 o 
  -6   8   6        0.07       -0.66      0.66 o 
  -5   8   6        3.02        4.12      1.57 o 
  -4   8   6       21.95       22.49      3.07 o 
  -3   8   6       20.12       18.14      2.51 o 
  -2   8   6       91.89       91.47      4.55 o 
  -1   8   6       64.44       64.09      3.05 o 
   0   8   6      214.36      217.35      7.66 o 
   1   8   6      114.73      113.72      7.50 o 
   2   8   6       10.49       10.49      3.22 o 
  -6   9   6        9.83       14.82      4.58 o 
  -5   9   6       15.04       15.28      2.76 o 
  -4   9   6        0.67        0.81      1.64 o 
  -3   9   6      123.94      124.71      9.43 o 
  -2   9   6        2.08        1.13      1.90 o 
  -1   9   6        1.03        1.95      2.36 o 
   0   9   6      165.66      169.31      9.37 o 
  -2 -13   7        6.46        4.60      2.51 o 
  -1 -13   7       19.09       21.26      2.97 o 
   0 -13   7        9.96        8.93      2.04 o 
   1 -13   7        0.41       -0.37      1.28 o 
   2 -13   7       22.55       27.68      7.31 o 
   3 -13   7      120.74      114.74      6.12 o 
   4 -13   7      110.57      117.55      8.94 o 
  -4 -12   7       70.82       64.69      3.82 o 
  -3 -12   7       23.75       25.20      3.39 o 
  -2 -12   7       15.50       15.40      1.88 o 
  -1 -12   7       18.59       17.46      1.92 o 
   0 -12   7      322.95      343.50      5.38 o 
   1 -12   7        6.68        6.00      0.96 o 
   2 -12   7      102.28      106.51      2.85 o 
   3 -12   7        5.17        5.86      0.94 o 
   4 -12   7       22.43       21.62      2.27 o 
   5 -12   7       95.39      117.84      8.32 o 
  -5 -11   7       37.87       37.77      2.74 o 
  -4 -11   7        0.01       -0.08      0.86 o 
  -3 -11   7        4.76        4.50      1.14 o 
  -2 -11   7       37.61       38.91      2.57 o 
  -1 -11   7       33.23       37.53      1.64 o 
   0 -11   7       95.61       92.15      2.73 o 
   1 -11   7      231.77      229.88      4.17 o 
   2 -11   7       32.72       36.99      1.98 o 
   3 -11   7      146.60      151.65      3.25 o 
   4 -11   7       48.00       51.94      3.58 o 
   5 -11   7       20.52       21.82      2.44 o 
   6 -11   7       16.53       13.13      2.24 o 
  -7 -10   7        0.01       -0.03      1.07 o 
  -6 -10   7       13.21       10.53      1.66 o 
  -5 -10   7       29.87       31.92      3.07 o 
  -4 -10   7        7.37        6.83      1.47 o 
  -3 -10   7        2.70        3.23      1.06 o 
  -2 -10   7       27.81       27.17      2.39 o 
  -1 -10   7      319.91      327.32      4.77 o 
   0 -10   7       75.46       73.76      2.16 o 
   1 -10   7       50.38       46.89      1.77 o 
   2 -10   7       37.46       41.43      1.70 o 
   3 -10   7       40.99       38.69      1.65 o 
   4 -10   7        0.68        0.21      0.86 o 
   5 -10   7       83.21       88.70      3.43 o 
   7 -10   7       40.94       38.33      5.25 o 
  -8  -9   7        4.64        3.72      1.78 o 
  -7  -9   7        1.95        2.70      1.10 o 
  -6  -9   7      188.39      187.17      5.73 o 
  -5  -9   7        1.48        1.10      1.03 o 
  -4  -9   7       29.43       29.43      2.50 o 
  -3  -9   7        0.21        0.78      0.65 o 
  -2  -9   7       45.92       43.78      1.73 o 
  -1  -9   7      233.59      230.13      3.39 o 
   0  -9   7      108.69      115.66      2.60 o 
   1  -9   7       96.44       99.43      2.45 o 
   2  -9   7        0.06       -0.02      0.48 o 
   3  -9   7      312.53      305.69      4.51 o 
   4  -9   7        7.76        9.37      1.69 o 
   5  -9   7        0.82        2.63      1.12 o 
   6  -9   7       79.05       91.09      5.53 o 
   7  -9   7        1.93        7.50      3.34 o 
   8  -9   7       30.78       29.69      3.37 o 
  -8  -8   7        2.09        2.58      1.31 o 
  -7  -8   7        2.48        3.75      1.25 o 
  -6  -8   7       11.68       11.27      1.70 o 
  -5  -8   7        3.98        3.83      1.16 o 
  -4  -8   7       77.70       80.18      2.93 o 
  -3  -8   7       39.43       33.16      1.89 o 
  -2  -8   7       78.94       88.49      2.28 o 
  -1  -8   7       14.12       12.06      1.34 o 
   0  -8   7      729.19      698.21      6.74 o 
   1  -8   7      192.27      184.90      3.25 o 
   2  -8   7      201.60      203.90      3.44 o 
   3  -8   7      106.49      100.24      2.32 o 
   4  -8   7        1.90        2.88      0.58 o 
   5  -8   7       14.10       11.95      2.07 o 
   6  -8   7        1.81        4.59      1.84 o 
   7  -8   7       82.46       84.27      3.82 o 
   8  -8   7       99.58      115.17      4.64 o 
  -9  -7   7      128.99      133.69      6.14 o 
  -8  -7   7        3.58        2.33      1.18 o 
  -7  -7   7      200.45      203.24      5.86 o 
  -6  -7   7        1.43        0.20      0.76 o 
  -5  -7   7      155.23      153.56      3.81 o 
  -4  -7   7       12.66       11.39      1.36 o 
  -3  -7   7      358.23      351.88      5.73 o 
  -2  -7   7        8.82        9.63      0.85 o 
  -1  -7   7      122.76      116.99      2.01 o 
   0  -7   7      168.22      169.35      2.49 o 
   1  -7   7        3.22        2.61      0.52 o 
   2  -7   7      254.60      248.94      3.31 o 
   3  -7   7      137.10      133.85      2.78 o 
   4  -7   7       75.08       79.83      1.86 o 
   5  -7   7       97.31       89.32      3.52 o 
   6  -7   7       77.81       68.43      3.24 o 
   7  -7   7      182.75      201.89      5.70 o 
   8  -7   7        6.10        7.52      2.11 o 
   9  -7   7       25.99       31.41      3.80 o 
 -10  -6   7       14.17       15.10      2.59 o 
  -9  -6   7        1.48        2.06      1.28 o 
  -8  -6   7        0.14        0.92      0.97 o 
  -7  -6   7      121.12      115.29      4.20 o 
  -6  -6   7       26.28       28.35      3.00 o 
  -5  -6   7      122.96      120.32      3.25 o 
  -4  -6   7      104.17       99.19      2.81 o 
  -3  -6   7       75.55       74.02      2.33 o 
  -2  -6   7       11.88        9.91      0.80 o 
  -1  -6   7     1186.55     1146.02      8.77 o 
   0  -6   7       66.35       63.57      1.29 o 
   1  -6   7      283.82      266.55      2.87 o 
   2  -6   7      643.84      623.92      8.52 o 
   3  -6   7       40.84       44.23      1.26 o 
   4  -6   7       23.18       25.33      1.19 o 
   5  -6   7        3.92        2.68      1.02 o 
   6  -6   7       54.28       49.21      2.70 o 
   7  -6   7       71.04       60.55      3.94 o 
   8  -6   7      278.38      281.17      8.83 o 
   9  -6   7      113.17      118.24      7.34 o 
 -10  -5   7      420.60      469.16     11.83 o 
  -9  -5   7       17.32       16.72      2.20 o 
  -8  -5   7      131.49      130.30      4.51 o 
  -7  -5   7       22.95       18.75      2.48 o 
  -6  -5   7        3.40        3.83      0.88 o 
  -5  -5   7        0.10        0.75      0.56 o 
  -4  -5   7      219.65      217.38      4.13 o 
  -3  -5   7      162.63      163.96      3.39 o 
  -2  -5   7      224.78      227.15      3.35 o 
  -1  -5   7      341.64      342.59      3.18 o 
   0  -5   7      194.17      187.89      2.24 o 
   1  -5   7     1080.56     1034.15      7.25 o 
   2  -5   7        2.16        2.70      0.36 o 
   3  -5   7      292.58      271.06      3.90 o 
   4  -5   7        0.37        1.10      0.42 o 
   5  -5   7        0.35       -0.10      1.28 o 
   6  -5   7        9.56       16.01      2.19 o 
   7  -5   7      181.80      187.66      9.78 o 
   8  -5   7      109.34      105.80      5.44 o 
   9  -5   7        1.57       -0.13      1.98 o 
 -10  -4   7        0.02        0.10      1.30 o 
  -9  -4   7       52.47       53.60      3.92 o 
  -8  -4   7       41.72       46.29      2.82 o 
  -7  -4   7      129.81      122.07      3.41 o 
  -6  -4   7        6.71        5.99      1.39 o 
  -5  -4   7       56.55       57.02      2.87 o 
  -4  -4   7       34.80       29.72      1.50 o 
  -3  -4   7       48.13       51.61      1.29 o 
  -2  -4   7        6.49       12.29      0.67 o 
  -1  -4   7      678.00      647.88      5.11 o 
   0  -4   7      475.89      460.45      4.05 o 
   1  -4   7      180.59      170.95      2.05 o 
   2  -4   7      143.89      142.94      2.02 o 
   3  -4   7      113.77      114.86      1.97 o 
   4  -4   7        0.50        1.91      0.60 o 
   5  -4   7      460.67      445.27      8.24 o 
   6  -4   7       14.10       10.46      1.97 o 
   7  -4   7      137.10      138.26      5.78 o 
   8  -4   7       21.08       18.52      3.44 o 
   9  -4   7      160.78      172.99      7.32 o 
 -11  -3   7        5.83        4.19      1.75 o 
 -10  -3   7       37.66       34.59      3.46 o 
  -9  -3   7      460.80      470.10      9.07 o 
  -8  -3   7      129.92      125.16      3.56 o 
  -7  -3   7       22.86       19.49      1.65 o 
  -6  -3   7       22.77       20.94      1.59 o 
  -5  -3   7        8.52       11.09      0.96 o 
  -4  -3   7      419.21      379.74      3.99 o 
  -3  -3   7      435.51      435.98      4.98 o 
  -2  -3   7      411.86      381.11      3.79 o 
  -1  -3   7       39.74       41.88      0.86 o 
   0  -3   7      587.83      577.83      4.74 o 
   1  -3   7       84.59       79.18      1.42 o 
   2  -3   7      319.16      319.81      3.70 o 
   3  -3   7      241.58      243.30      3.02 o 
   4  -3   7       22.30       22.36      1.49 o 
   5  -3   7       55.96       59.09      2.50 o 
   6  -3   7       24.43       30.52      6.75 o 
   7  -3   7      291.25      284.73     12.46 o 
   8  -3   7        0.03       -0.23      1.51 o 
   9  -3   7       20.87       18.40      3.06 o 
 -11  -2   7       89.46       85.39      6.44 o 
 -10  -2   7        6.06        5.13      1.40 o 
  -9  -2   7        8.88        8.03      1.43 o 
  -8  -2   7        2.73        3.20      0.89 o 
  -7  -2   7      141.14      133.17      3.41 o 
  -6  -2   7        2.70        2.05      0.63 o 
  -5  -2   7      620.19      632.87      6.08 o 
  -4  -2   7       32.47       36.75      1.13 o 
  -3  -2   7       99.68       95.33      1.59 o 
  -2  -2   7     2839.12     2825.45     18.90 o 
  -1  -2   7     1817.55     1832.31     11.83 o 
   0  -2   7        9.90        6.30      0.49 o 
   1  -2   7       31.81       39.82      1.01 o 
   2  -2   7       26.64       29.36      1.07 o 
   3  -2   7       11.27       10.08      0.76 o 
   4  -2   7       10.63       10.03      1.31 o 
   5  -2   7       82.86       80.69      3.04 o 
   6  -2   7       15.47       14.99      2.35 o 
   7  -2   7      146.90      137.20      5.84 o 
   8  -2   7       91.65       91.13      5.17 o 
   9  -2   7      145.57      143.38      9.27 o 
 -10  -1   7      400.38      435.88     10.92 o 
  -9  -1   7       59.80       56.16      2.95 o 
  -8  -1   7       91.39       90.39      2.90 o 
  -7  -1   7       43.41       42.96      1.93 o 
  -6  -1   7       72.33       71.30      2.62 o 
  -5  -1   7        0.25        0.93      0.45 o 
  -4  -1   7      226.66      222.82      2.99 o 
  -3  -1   7      599.74      612.24      5.51 o 
  -2  -1   7        3.62        1.98      0.36 o 
  -1  -1   7     1228.68     1261.19      9.41 o 
   0  -1   7      665.20      679.42      5.35 o 
   1  -1   7      480.62      478.91      4.23 o 
   2  -1   7        0.30        0.54      0.32 o 
   3  -1   7      174.06      165.16      2.55 o 
   4  -1   7       20.65       25.46      2.04 o 
   5  -1   7       76.72       69.46      2.90 o 
   6  -1   7      157.14      156.93      5.97 o 
   7  -1   7        6.75        8.30      1.69 o 
   8  -1   7       23.43       29.18      3.99 o 
 -10   0   7       98.02      101.31      4.26 o 
  -9   0   7       26.87       24.68      2.15 o 
  -8   0   7        6.11        6.25      1.30 o 
  -7   0   7      254.54      259.49      5.88 o 
  -6   0   7       65.21       66.18      2.73 o 
  -5   0   7       21.30       21.53      1.20 o 
  -4   0   7       32.90       22.86      1.02 o 
  -3   0   7      371.75      378.95      3.92 o 
  -2   0   7        0.05        2.53      0.74 o 
  -1   0   7       54.05       37.43      1.09 o 
   0   0   7       28.58       38.05      1.35 o 
   1   0   7      343.88      358.25      4.03 o 
   2   0   7       55.11       46.54      1.48 o 
   3   0   7      193.39      165.53      4.37 o 
   4   0   7      143.28      135.07      4.67 o 
   5   0   7      145.67      135.34      4.99 o 
   6   0   7      316.13      320.31      8.32 o 
   7   0   7      201.68      208.01     10.74 o 
   8   0   7      109.80      113.43      4.58 o 
 -11   1   7      108.90      115.59      8.41 o 
 -10   1   7       13.08       16.73      2.14 o 
  -9   1   7       32.38       33.80      2.87 o 
  -8   1   7      551.34      560.48      8.61 o 
  -7   1   7      129.94      124.46      3.98 o 
  -6   1   7        1.14        0.97      0.70 o 
  -5   1   7       14.25       16.48      1.64 o 
  -4   1   7      980.90      977.37     16.62 o 
  -3   1   7       73.98       61.85      2.38 o 
  -2   1   7     4420.16     4458.25     29.04 o 
  -1   1   7        1.04        3.45      0.46 o 
   0   1   7       18.01       20.20      0.99 o 
   1   1   7       47.13       50.30      1.34 o 
   2   1   7       38.80       34.16      1.45 o 
   3   1   7        0.02        0.13      0.50 o 
   4   1   7        0.04        0.90      1.04 o 
   5   1   7      271.62      267.13     11.04 o 
   6   1   7       83.08       88.46      4.48 o 
   7   1   7       83.94       85.88      9.06 o 
   8   1   7        6.85        6.39      1.66 o 
 -11   2   7      192.59      203.52      9.05 o 
 -10   2   7       39.93       40.09      3.58 o 
  -9   2   7        2.16        1.75      1.05 o 
  -8   2   7       47.72       48.04      4.08 o 
  -7   2   7       12.09       15.59      1.51 o 
  -6   2   7      243.48      228.35      5.43 o 
  -5   2   7       80.99       77.10      2.92 o 
  -4   2   7      132.08      131.33      4.68 o 
  -3   2   7        3.89        8.39      1.17 o 
  -2   2   7      434.05      423.95      5.89 o 
  -1   2   7        9.57        9.12      0.94 o 
   0   2   7      832.76      831.22      9.40 o 
   1   2   7      265.68      270.12      4.31 o 
   2   2   7      123.01      113.21      3.02 o 
   3   2   7       23.45       17.26      1.78 o 
   4   2   7       98.50       98.27      4.29 o 
   5   2   7      130.58      127.10      5.17 o 
   6   2   7       33.83       34.94      3.45 o 
   7   2   7        8.25        5.81      1.95 o 
 -11   3   7       31.26       36.08      4.05 o 
 -10   3   7       19.91       20.42      2.90 o 
  -9   3   7      294.91      292.76      7.75 o 
  -8   3   7       35.67       35.96      2.97 o 
  -7   3   7      208.67      214.35      7.22 o 
  -6   3   7        1.80        1.05      0.65 o 
  -5   3   7      731.03      731.55      9.81 o 
  -4   3   7      474.28      498.64      8.48 o 
  -3   3   7      950.36      890.67     12.46 o 
  -2   3   7      263.85      266.60      4.56 o 
  -1   3   7      137.84      136.50      3.11 o 
   0   3   7      482.09      489.66      7.81 o 
   1   3   7       70.65       68.73      2.53 o 
   2   3   7       11.74        8.72      1.33 o 
   3   3   7       62.74       60.04      2.24 o 
   4   3   7       95.14       93.66      5.91 o 
   5   3   7       30.92       29.55      3.21 o 
   6   3   7      434.58      458.47     11.13 o 
 -10   4   7       39.07       41.82      8.01 o 
  -9   4   7       33.46       34.80      3.18 o 
  -8   4   7       35.30       38.18      3.22 o 
  -7   4   7       16.80       16.33      2.53 o 
  -6   4   7      102.28       94.11      5.29 o 
  -5   4   7      149.03      151.90      3.88 o 
  -4   4   7       40.22       42.52      2.04 o 
  -3   4   7      498.82      543.69      6.79 o 
  -2   4   7      401.75      414.95      5.64 o 
  -1   4   7      114.00      109.42      2.59 o 
   0   4   7      211.94      206.03      4.81 o 
   1   4   7       28.82       25.88      2.30 o 
   2   4   7       10.82       10.41      1.74 o 
   3   4   7       35.22       38.63      2.22 o 
   4   4   7      284.12      287.73     11.84 o 
   5   4   7       55.00       50.19      6.15 o 
   6   4   7       77.40       79.98      6.69 o 
 -10   5   7       39.16       45.16      3.88 o 
  -9   5   7        1.03        0.31      1.21 o 
  -8   5   7        5.15        7.76      1.45 o 
  -7   5   7       22.45       24.77      2.55 o 
  -6   5   7      246.79      247.33      8.49 o 
  -5   5   7       81.06       91.35      3.95 o 
  -4   5   7      509.24      529.68      8.16 o 
  -3   5   7       37.86       40.70      1.79 o 
  -2   5   7      164.66      163.19      3.38 o 
  -1   5   7      207.87      198.15      7.30 o 
   0   5   7       59.30       60.29      2.70 o 
   1   5   7       35.16       34.36      2.54 o 
   2   5   7       30.74       31.49      2.34 o 
   3   5   7      134.54      136.96      8.07 o 
   4   5   7       28.83       34.18      5.05 o 
   5   5   7       93.02      105.29      7.67 o 
  -9   6   7        0.11        3.37      2.95 o 
  -8   6   7      166.71      169.18      7.22 o 
  -7   6   7       24.52       22.39      3.09 o 
  -6   6   7      431.01      444.83      9.79 o 
  -5   6   7       12.33       10.10      1.85 o 
  -4   6   7      264.57      252.33      6.68 o 
  -3   6   7       85.62       81.17      2.51 o 
  -2   6   7       92.99       93.22      4.34 o 
  -1   6   7       77.52       78.50      3.18 o 
   0   6   7       73.79       81.99      3.28 o 
   1   6   7      383.75      379.73      8.57 o 
   2   6   7        0.52        2.31      0.90 o 
   3   6   7       36.98       29.45      4.71 o 
   4   6   7       11.50        8.73      2.90 o 
  -8   7   7       43.64       43.91      3.67 o 
  -7   7   7       95.77       96.69      5.25 o 
  -6   7   7        6.03        6.56      2.69 o 
  -5   7   7      462.32      460.15     10.01 o 
  -4   7   7      313.90      315.86      8.00 o 
  -3   7   7       43.45       39.96      3.15 o 
  -2   7   7       49.17       54.74      3.99 o 
  -1   7   7        8.10        8.17      1.65 o 
   0   7   7       28.59       25.38      2.57 o 
   1   7   7      104.60      106.42      7.37 o 
   2   7   7      129.34      122.10      8.05 o 
  -7   8   7       75.86       75.04      5.01 o 
  -6   8   7       14.76       13.58      2.64 o 
  -5   8   7        5.44        4.55      1.62 o 
  -4   8   7        1.02        1.81      1.74 o 
  -3   8   7       22.36       19.15      2.54 o 
  -2   8   7       17.32       13.53      3.83 o 
  -1   8   7       60.41       69.76      4.47 o 
   0   8   7       55.69       55.83      6.40 o 
  -2 -13   8       33.55       32.34      5.06 o 
  -1 -13   8      241.96      267.51      9.07 o 
   0 -13   8      110.99      122.87      5.81 o 
   1 -13   8       15.50       16.62      2.20 o 
   2 -13   8        1.81        0.76      2.26 o 
   3 -13   8        0.06        1.30      1.13 o 
  -4 -12   8        1.30       -0.07      0.97 o 
  -3 -12   8       73.06       72.72      4.70 o 
  -2 -12   8        2.33        1.72      0.96 o 
  -1 -12   8       14.44       13.61      1.52 o 
   0 -12   8       89.91       97.67      2.70 o 
   1 -12   8        1.48        0.40      0.66 o 
   2 -12   8       14.53       15.17      1.31 o 
   3 -12   8       34.53       36.24      3.51 o 
   4 -12   8        0.81        1.07      1.82 o 
   5 -12   8       26.98       22.54      4.51 o 
  -5 -11   8        3.33        3.92      1.21 o 
  -4 -11   8      109.33      114.45      4.50 o 
  -3 -11   8       85.51       88.89      3.78 o 
  -2 -11   8       62.95       57.31      2.73 o 
  -1 -11   8        2.68        3.58      0.70 o 
   0 -11   8        3.53        4.66      0.84 o 
   1 -11   8       24.39       21.79      1.95 o 
   2 -11   8      107.11      111.62      2.85 o 
   3 -11   8       94.73      100.85      2.65 o 
   4 -11   8       51.56       47.57      3.03 o 
   5 -11   8       39.75       38.83      4.11 o 
   6 -11   8       75.60       78.69      4.56 o 
  -7 -10   8       40.37       42.73      3.06 o 
  -6 -10   8        2.52        2.93      1.25 o 
  -5 -10   8        4.56        5.11      1.53 o 
  -4 -10   8       37.89       40.24      3.08 o 
  -3 -10   8       48.25       49.85      3.23 o 
  -2 -10   8      210.68      211.99      4.21 o 
  -1 -10   8       69.12       62.38      3.51 o 
   0 -10   8        1.56        0.74      0.68 o 
   1 -10   8       49.72       45.12      1.76 o 
   2 -10   8       32.04       34.51      1.68 o 
   3 -10   8       54.70       55.54      1.92 o 
   4 -10   8       41.93       38.94      3.98 o 
   5 -10   8      128.24      132.01      4.29 o 
   6 -10   8        1.54        1.33      1.47 o 
   7 -10   8      105.40      108.95      5.38 o 
  -8  -9   8        0.81        0.25      1.19 o 
  -7  -9   8        0.03        0.16      1.02 o 
  -6  -9   8        6.85        5.34      1.44 o 
  -5  -9   8      279.63      275.82      6.89 o 
  -4  -9   8       76.31       72.12      3.13 o 
  -3  -9   8        1.36        2.06      0.92 o 
  -2  -9   8       89.85       89.41      2.47 o 
  -1  -9   8       35.96       33.03      1.30 o 
   0  -9   8       20.45       15.64      1.17 o 
   1  -9   8       75.05       71.06      2.09 o 
   2  -9   8       11.14       14.37      1.14 o 
   3  -9   8       58.95       54.42      1.82 o 
   4  -9   8      249.52      246.46      4.16 o 
   5  -9   8       16.39       14.52      1.76 o 
   6  -9   8      197.33      202.74      7.04 o 
   7  -9   8        3.96        1.94      2.07 o 
   8  -9   8       41.77       41.79      3.41 o 
  -8  -8   8        0.06       -0.86      0.95 o 
  -7  -8   8       14.50       15.15      2.12 o 
  -6  -8   8       51.93       51.69      3.00 o 
  -5  -8   8      267.88      255.29      6.33 o 
  -4  -8   8        1.26        1.11      0.76 o 
  -3  -8   8      185.07      189.75      4.25 o 
  -2  -8   8       25.84       22.84      1.43 o 
  -1  -8   8       61.55       57.13      2.34 o 
   0  -8   8        0.00        0.20      0.47 o 
   1  -8   8      286.98      264.54      4.07 o 
   2  -8   8      528.39      509.67      6.19 o 
   3  -8   8        0.05       -0.47      0.49 o 
   4  -8   8      248.80      259.59      4.19 o 
   5  -8   8       27.78       36.16      2.18 o 
   6  -8   8      135.20      132.62      5.71 o 
   7  -8   8        4.97        4.24      1.33 o 
   8  -8   8        7.53        8.73      2.36 o 
  -9  -7   8        3.76        1.89      1.49 o 
  -8  -7   8      131.22      138.10      5.07 o 
  -7  -7   8        1.49        1.88      1.03 o 
  -6  -7   8       64.02       64.49      3.17 o 
  -5  -7   8        1.39        0.62      0.64 o 
  -4  -7   8      185.64      181.39      4.12 o 
  -3  -7   8      324.01      329.28      5.61 o 
  -2  -7   8        8.28        8.02      0.82 o 
  -1  -7   8       71.11       66.08      1.65 o 
   0  -7   8       25.59       26.06      1.10 o 
   1  -7   8       55.31       53.52      1.94 o 
   2  -7   8       43.53       46.54      2.34 o 
   3  -7   8     1081.53     1017.09     10.80 o 
   4  -7   8       76.85       76.49      1.92 o 
   5  -7   8       63.57       59.63      2.40 o 
   6  -7   8      313.59      306.22      7.01 o 
   7  -7   8        0.70        1.12      1.22 o 
   8  -7   8       76.46       64.48      5.20 o 
 -10  -6   8       52.59       56.66      6.06 o 
  -9  -6   8        1.85        2.71      1.32 o 
  -8  -6   8      107.83      104.22      4.51 o 
  -7  -6   8        0.10        0.94      0.92 o 
  -6  -6   8      918.84      901.79     11.50 o 
  -5  -6   8       72.36       69.49      2.53 o 
  -4  -6   8       14.43       14.87      1.40 o 
  -3  -6   8        9.77       12.56      1.30 o 
  -2  -6   8       10.08        9.96      0.89 o 
  -1  -6   8        6.11        8.11      0.62 o 
   0  -6   8        0.52        0.47      0.32 o 
   1  -6   8       18.88       17.95      0.91 o 
   2  -6   8      887.02      871.85      7.58 o 
   3  -6   8      741.89      724.14      7.56 o 
   4  -6   8        0.04        0.41      0.46 o 
   5  -6   8      184.50      205.02      5.28 o 
   6  -6   8       34.44       35.15      2.74 o 
   7  -6   8       18.65       24.52      3.09 o 
   8  -6   8       45.13       41.92      4.18 o 
 -10  -5   8       47.09       51.28      4.46 o 
  -9  -5   8      178.50      191.83      6.18 o 
  -8  -5   8       26.47       29.06      2.61 o 
  -7  -5   8        0.31        0.46      0.70 o 
  -6  -5   8      411.24      404.39      6.68 o 
  -5  -5   8        0.02        0.78      0.52 o 
  -4  -5   8      478.92      471.15     10.74 o 
  -3  -5   8        2.51        4.10      0.96 o 
  -2  -5   8      281.97      290.97      3.74 o 
  -1  -5   8        4.27        3.43      0.49 o 
   0  -5   8      419.66      414.18      3.81 o 
   1  -5   8       28.57       26.56      0.93 o 
   2  -5   8     1197.30     1186.68      8.68 o 
   3  -5   8        0.07        0.13      0.41 o 
   4  -5   8       16.18       16.92      1.03 o 
   5  -5   8      766.62      731.31     11.12 o 
   6  -5   8       45.90       49.23      3.43 o 
   7  -5   8       12.12       14.16      2.49 o 
   8  -5   8        0.23       -1.45      1.47 o 
 -10  -4   8       20.48       21.64      2.51 o 
  -9  -4   8       18.13       16.89      2.13 o 
  -8  -4   8        1.88        1.43      0.85 o 
  -7  -4   8      536.36      527.15      7.98 o 
  -6  -4   8      123.19      112.89      3.19 o 
  -5  -4   8        0.10        0.71      0.56 o 
  -4  -4   8      578.76      584.51      7.68 o 
  -3  -4   8       56.94       54.89      2.24 o 
  -2  -4   8      146.91      146.85      3.81 o 
  -1  -4   8        1.97        0.49      0.28 o 
   0  -4   8       14.98        9.15      0.74 o 
   1  -4   8      422.71      411.10      3.71 o 
   2  -4   8     2244.97     2196.93     18.40 o 
   3  -4   8      164.98      156.84      2.59 o 
   4  -4   8      225.67      226.37      3.26 o 
   5  -4   8       27.68       23.41      2.66 o 
   6  -4   8       15.12       13.25      3.10 o 
   7  -4   8      101.96      103.30      5.20 o 
   8  -4   8       34.09       35.04      3.82 o 
 -11  -3   8       13.87        5.24      2.67 o 
 -10  -3   8       19.13       21.05      2.42 o 
  -9  -3   8        6.08        7.01      1.74 o 
  -8  -3   8       45.01       48.52      2.32 o 
  -7  -3   8      221.91      218.29      4.65 o 
  -6  -3   8      153.06      160.29      3.74 o 
  -5  -3   8      409.53      382.72      5.90 o 
  -4  -3   8        2.18        3.91      0.79 o 
  -3  -3   8       10.58       11.46      1.15 o 
  -2  -3   8       11.18       14.92      0.91 o 
  -1  -3   8      242.71      251.27      2.97 o 
   0  -3   8      420.39      429.94      3.99 o 
   1  -3   8      410.29      393.12      3.85 o 
   2  -3   8        0.17        0.41      0.38 o 
   3  -3   8        7.94        6.06      0.68 o 
   4  -3   8      502.05      490.10      5.43 o 
   5  -3   8        4.50        2.42      1.27 o 
   6  -3   8       29.75       33.13      3.36 o 
   7  -3   8       14.83       16.87      2.74 o 
   8  -3   8       59.28       60.72      4.59 o 
 -11  -2   8       10.75       11.73      3.21 o 
 -10  -2   8       31.62       27.68      3.38 o 
  -9  -2   8        7.90        5.92      1.42 o 
  -8  -2   8      358.16      349.79      6.25 o 
  -7  -2   8       30.23       29.45      1.98 o 
  -6  -2   8      197.23      187.00      3.97 o 
  -5  -2   8      116.87      118.91      2.95 o 
  -4  -2   8      183.80      188.44      3.64 o 
  -3  -2   8       31.13       30.04      1.20 o 
  -2  -2   8      217.37      212.17      2.73 o 
  -1  -2   8      101.07       97.36      1.57 o 
   0  -2   8        0.51        1.17      0.35 o 
   1  -2   8      974.06      960.81      7.32 o 
   2  -2   8      218.40      236.06      3.08 o 
   3  -2   8       47.58       50.61      1.54 o 
   4  -2   8      186.95      192.43      3.48 o 
   5  -2   8        2.09        3.50      0.96 o 
   6  -2   8        2.65        2.11      1.07 o 
   7  -2   8        1.41        3.11      1.62 o 
   8  -2   8       93.08       93.16      5.32 o 
 -10  -1   8      149.00      141.70      5.36 o 
  -9  -1   8       47.36       48.22      2.98 o 
  -8  -1   8       91.31       95.86      5.10 o 
  -7  -1   8        2.26        2.09      1.01 o 
  -6  -1   8       95.05       91.62      3.34 o 
  -5  -1   8      290.31      300.34      4.88 o 
  -4  -1   8      480.93      466.88      6.27 o 
  -3  -1   8        0.48        0.22      0.47 o 
  -2  -1   8       32.30       34.89      1.13 o 
  -1  -1   8       80.42       73.90      1.56 o 
   0  -1   8      337.72      335.27      3.75 o 
   1  -1   8      410.69      382.48      3.81 o 
   2  -1   8      336.23      332.54      4.21 o 
   3  -1   8      274.85      270.85      4.32 o 
   4  -1   8       68.68       70.76      2.89 o 
   5  -1   8      429.46      435.92      8.03 o 
   6  -1   8        0.50        1.99      1.09 o 
   7  -1   8        1.88        3.64      1.37 o 
   8  -1   8       53.38       57.04      4.98 o 
 -10   0   8       55.87       54.77      3.49 o 
  -9   0   8        0.54        0.79      0.79 o 
  -8   0   8       15.39       12.17      1.72 o 
  -7   0   8      400.97      397.37     10.89 o 
  -6   0   8      103.72      101.18      3.52 o 
  -5   0   8       40.98       36.77      2.16 o 
  -4   0   8        0.07       -0.11      0.57 o 
  -3   0   8       28.01       31.44      1.84 o 
  -2   0   8      108.06       99.24      2.04 o 
  -1   0   8       66.16       75.52      1.82 o 
   0   0   8      802.27      773.36      7.71 o 
   1   0   8      147.78      168.85      2.96 o 
   2   0   8      313.18      339.89      5.68 o 
   3   0   8      604.94      572.62      8.07 o 
   4   0   8        0.04        1.05      1.01 o 
   5   0   8      153.02      144.08      5.22 o 
   6   0   8        0.57       -0.21      1.05 o 
   7   0   8       20.66       19.39      2.40 o 
 -11   1   8        8.18        6.83      1.93 o 
 -10   1   8       21.42       20.66      2.49 o 
  -9   1   8      787.48      754.40     13.48 o 
  -8   1   8       95.24       87.74      4.27 o 
  -7   1   8       59.28       54.45      2.77 o 
  -6   1   8       38.20       37.66      2.43 o 
  -5   1   8      399.07      369.09      7.19 o 
  -4   1   8      247.80      254.63      6.70 o 
  -3   1   8      127.95      125.55      4.39 o 
  -2   1   8       47.27       49.49      1.34 o 
  -1   1   8      166.37      158.82      3.29 o 
   0   1   8      410.78      411.18      5.01 o 
   1   1   8       75.50       72.34      3.13 o 
   2   1   8      268.89      278.76      5.14 o 
   3   1   8       12.07       12.76      1.26 o 
   4   1   8      217.37      217.28      6.51 o 
   5   1   8      109.81      112.09      4.88 o 
   6   1   8        6.99        8.86      2.08 o 
   7   1   8        5.25        5.27      1.66 o 
 -11   2   8       10.21       11.92      4.21 o 
 -10   2   8      105.15      114.46      4.90 o 
  -9   2   8       17.63       15.17      4.59 o 
  -8   2   8      304.89      293.04      7.52 o 
  -7   2   8      560.19      580.35     10.45 o 
  -6   2   8      135.38      134.87      4.21 o 
  -5   2   8       54.66       62.32      2.77 o 
  -4   2   8       37.14       40.55      2.25 o 
  -3   2   8      157.49      169.35      4.45 o 
  -2   2   8       24.31       29.63      1.66 o 
  -1   2   8      240.48      233.42      4.25 o 
   0   2   8       13.17       10.32      1.07 o 
   1   2   8       17.51       16.97      1.78 o 
   2   2   8      174.36      171.89      4.00 o 
   3   2   8      129.96      130.18      3.42 o 
   4   2   8       79.44       78.46      4.04 o 
   5   2   8        1.59        0.63      1.26 o 
   6   2   8       80.19       81.00      4.61 o 
 -10   3   8       82.82       83.47      4.26 o 
  -9   3   8        6.20        5.95      1.49 o 
  -8   3   8      316.91      307.14     10.85 o 
  -7   3   8       35.12       36.24      2.93 o 
  -6   3   8       67.50       66.66      3.29 o 
  -5   3   8        3.97        3.75      1.05 o 
  -4   3   8       18.69       22.91      2.08 o 
  -3   3   8       20.51       24.25      2.09 o 
  -2   3   8       41.48       40.55      1.82 o 
  -1   3   8      325.32      323.83      5.36 o 
   0   3   8       40.24       41.41      2.12 o 
   1   3   8      957.81      950.68     20.16 o 
   2   3   8        5.19        3.81      1.11 o 
   3   3   8       40.25       40.69      2.35 o 
   4   3   8       29.16       29.02      4.56 o 
   5   3   8       51.49       44.49      3.95 o 
   6   3   8        1.07        0.64      1.62 o 
 -10   4   8       48.96       55.07      8.72 o 
  -9   4   8        0.27       -0.12      1.12 o 
  -8   4   8      120.97      128.05      6.10 o 
  -7   4   8      170.78      172.89      5.69 o 
  -6   4   8      106.41      106.28      4.29 o 
  -5   4   8        0.05       -0.53      0.64 o 
  -4   4   8      128.43      128.48      3.66 o 
  -3   4   8       19.54       20.52      1.74 o 
  -2   4   8      233.39      239.15      4.23 o 
  -1   4   8      343.87      339.91      6.67 o 
   0   4   8       35.30       37.36      2.21 o 
   1   4   8      226.49      231.46      7.03 o 
   2   4   8       33.33       36.44      2.50 o 
   3   4   8      145.17      152.38      4.46 o 
   4   4   8       13.46       10.01      3.07 o 
   5   4   8       71.36       55.74      6.67 o 
  -9   5   8      505.90      526.03     14.88 o 
  -8   5   8       18.41       22.38      2.45 o 
  -7   5   8       77.55       72.14      3.81 o 
  -6   5   8      158.00      155.21      5.51 o 
  -5   5   8        0.21        1.23      1.03 o 
  -4   5   8      112.83      110.14      3.53 o 
  -3   5   8       36.39       37.33      1.96 o 
  -2   5   8      263.30      260.58      5.93 o 
  -1   5   8       15.75       14.73      1.69 o 
   0   5   8      493.07      492.20     10.17 o 
   1   5   8        1.64        2.96      1.17 o 
   2   5   8        1.19        1.24      0.84 o 
   3   5   8        4.69        3.74      2.25 o 
   4   5   8        5.10        6.00      2.59 o 
  -9   6   8       47.75       52.28      6.96 o 
  -8   6   8       16.74       15.99      2.13 o 
  -7   6   8        0.55        1.68      1.03 o 
  -6   6   8       50.15       47.63      3.49 o 
  -5   6   8       47.29       43.02      3.47 o 
  -4   6   8       10.18        8.94      1.71 o 
  -3   6   8       81.50       81.24      3.34 o 
  -2   6   8       48.43       47.46      2.73 o 
  -1   6   8      143.61      140.88      4.45 o 
   0   6   8      134.18      139.27      5.08 o 
   1   6   8        0.59        2.52      2.04 o 
   2   6   8        2.84        5.42      2.45 o 
   3   6   8        3.08        3.09      2.26 o 
  -7   7   8        1.36        2.85      3.30 o 
  -6   7   8      211.75      214.00      6.89 o 
  -5   7   8       92.04       86.58      4.20 o 
  -4   7   8       37.42       40.20      6.24 o 
  -3   7   8      100.80      101.92      4.89 o 
  -2   7   8       58.10       64.54      4.38 o 
  -1   7   8      275.42      284.19      9.38 o 
   0   7   8       74.71       72.05      6.10 o 
   1   7   8      108.74      118.67      8.01 o 
  -5   8   8       97.06       87.13      8.03 o 
  -4   8   8       14.15        8.94      3.48 o 
  -3   8   8       58.35       60.58      6.51 o 
  -2   8   8       74.15       75.13      7.33 o 
  -1 -13   9      146.47      150.05      5.44 o 
   0 -13   9       25.78       27.57      2.74 o 
   1 -13   9       88.98       94.88      4.28 o 
   2 -13   9       28.02       30.06      5.50 o 
   3 -13   9        6.64        7.36      2.51 o 
  -4 -12   9       20.73       18.41      2.31 o 
  -3 -12   9       25.34       29.81      5.51 o 
  -2 -12   9      110.05      118.53      3.80 o 
  -1 -12   9       32.85       27.86      2.17 o 
   0 -12   9       38.08       40.30      1.85 o 
   1 -12   9       23.06       23.94      2.73 o 
   2 -12   9        1.07        3.53      2.47 o 
   3 -12   9       56.83       55.82      2.59 o 
   4 -12   9       26.60       31.53      4.79 o 
   5 -12   9       49.00       59.41      5.51 o 
  -5 -11   9        3.34        3.58      1.32 o 
  -4 -11   9        2.89        2.14      1.19 o 
  -3 -11   9        8.57       11.30      2.50 o 
  -2 -11   9      282.54      288.27      6.15 o 
  -1 -11   9        6.13        6.85      1.83 o 
   0 -11   9       35.29       33.61      1.69 o 
   1 -11   9       25.04       24.25      1.60 o 
   2 -11   9       72.42       73.43      3.85 o 
   3 -11   9       11.84       11.67      1.77 o 
   4 -11   9        8.53        8.43      2.88 o 
   5 -11   9        5.00        4.80      3.24 o 
   6 -11   9        7.33        9.17      2.16 o 
  -7 -10   9       53.23       57.49      3.93 o 
  -6 -10   9        0.29        1.01      1.12 o 
  -5 -10   9       15.00       12.43      1.96 o 
  -4 -10   9       29.52       32.55      2.79 o 
  -3 -10   9       33.59       36.94      2.45 o 
  -2 -10   9       14.98       14.43      1.28 o 
  -1 -10   9       88.92       94.02      2.37 o 
   0 -10   9      126.60      137.72      3.05 o 
   1 -10   9       20.85       25.51      1.80 o 
   2 -10   9       86.42       86.81      2.95 o 
   3 -10   9        3.10        1.66      0.66 o 
   4 -10   9       11.83       12.50      1.67 o 
   5 -10   9       57.72       53.44      3.29 o 
   6 -10   9      191.70      198.48      9.61 o 
  -8  -9   9       11.37       15.01      2.64 o 
  -7  -9   9       34.25       30.37      2.94 o 
  -6  -9   9        3.26        2.04      1.15 o 
  -5  -9   9       32.87       31.03      2.74 o 
  -4  -9   9       13.38       12.99      1.50 o 
  -3  -9   9       28.00       30.74      2.12 o 
  -2  -9   9      121.30      119.97      2.95 o 
  -1  -9   9      320.03      297.17      4.01 o 
   0  -9   9       48.24       48.49      1.74 o 
   1  -9   9      154.47      150.10      3.13 o 
   2  -9   9        1.16        1.33      0.91 o 
   3  -9   9        8.67        8.00      1.02 o 
   4  -9   9        5.40        5.02      0.85 o 
   5  -9   9        6.48        4.71      1.61 o 
   6  -9   9      156.89      170.09      6.60 o 
   7  -9   9        3.34        1.69      1.56 o 
  -8  -8   9       27.28       26.19      3.54 o 
  -7  -8   9       61.63       66.92      4.13 o 
  -6  -8   9        4.00        2.68      1.16 o 
  -5  -8   9        4.14        2.67      0.89 o 
  -4  -8   9       39.14       43.07      2.23 o 
  -3  -8   9      124.12      120.83      3.41 o 
  -2  -8   9      255.11      257.45      7.35 o 
  -1  -8   9       22.73       16.81      1.15 o 
   0  -8   9       40.00       41.66      2.23 o 
   1  -8   9      395.71      379.15      5.19 o 
   2  -8   9       22.11       21.05      1.34 o 
   3  -8   9       10.90       10.92      1.22 o 
   4  -8   9        6.52        8.07      1.55 o 
   5  -8   9       13.64       14.91      1.60 o 
   6  -8   9       85.57       91.67      3.95 o 
   7  -8   9       31.21       31.44      2.86 o 
  -9  -7   9        2.23        1.70      1.32 o 
  -8  -7   9       90.97       93.02      6.37 o 
  -7  -7   9        2.26        4.34      1.25 o 
  -6  -7   9       94.10       92.71      3.21 o 
  -5  -7   9      143.63      137.79      3.77 o 
  -4  -7   9      227.74      218.89      5.84 o 
  -3  -7   9       44.83       48.74      2.09 o 
  -2  -7   9      204.88      197.09      7.52 o 
  -1  -7   9      253.14      244.36      3.36 o 
   0  -7   9      282.33      276.25      3.69 o 
   1  -7   9      205.04      208.71      3.17 o 
   2  -7   9       33.10       32.34      1.54 o 
   3  -7   9        0.01        0.12      0.48 o 
   4  -7   9        3.87        3.06      0.63 o 
   5  -7   9      194.53      210.87      4.65 o 
   6  -7   9       99.90      113.69      5.75 o 
   7  -7   9      113.92      116.12      5.67 o 
   8  -7   9       14.73       14.40      4.08 o 
  -9  -6   9      124.28      140.26      5.22 o 
  -8  -6   9       41.31       41.00      3.25 o 
  -7  -6   9       14.20       15.01      1.63 o 
  -6  -6   9       79.54       73.73      2.82 o 
  -5  -6   9       74.79       77.81      2.75 o 
  -4  -6   9       19.28       18.03      1.83 o 
  -3  -6   9      198.74      194.00      4.09 o 
  -2  -6   9       89.99       97.45      2.35 o 
  -1  -6   9        4.63        3.89      0.52 o 
   0  -6   9      439.53      442.77      4.61 o 
   1  -6   9      682.92      686.90      7.12 o 
   2  -6   9       82.55       80.53      2.56 o 
   3  -6   9        5.29        3.46      0.65 o 
   4  -6   9      116.09      111.14      2.64 o 
   5  -6   9       50.04       49.02      2.71 o 
   6  -6   9      142.98      151.71      6.06 o 
   7  -6   9      162.95      161.58      6.61 o 
   8  -6   9        6.50        6.59      2.21 o 
 -10  -5   9        0.03       -0.58      1.09 o 
  -9  -5   9       63.98       57.98      3.50 o 
  -8  -5   9        0.71        2.05      1.03 o 
  -7  -5   9        0.03        0.40      0.70 o 
  -6  -5   9       42.61       45.54      2.18 o 
  -5  -5   9      829.65      825.71     10.48 o 
  -4  -5   9       92.23       87.09      2.66 o 
  -3  -5   9      165.96      150.11      4.26 o 
  -2  -5   9      212.18      212.81      3.48 o 
  -1  -5   9      149.51      144.55      2.28 o 
   0  -5   9       32.16       31.26      1.15 o 
   1  -5   9        1.50        1.48      0.54 o 
   2  -5   9       30.10       28.88      1.12 o 
   3  -5   9       60.72       61.14      1.81 o 
   4  -5   9      370.30      363.43      5.25 o 
   5  -5   9        0.70       -0.46      0.87 o 
   6  -5   9       64.83       60.20      5.51 o 
   7  -5   9        4.84        3.48      1.82 o 
   8  -5   9       74.49       79.65      4.94 o 
 -10  -4   9       56.04       63.48      3.70 o 
  -9  -4   9        0.02        0.44      0.87 o 
  -8  -4   9        3.44        2.23      0.91 o 
  -7  -4   9       19.56       15.92      1.87 o 
  -6  -4   9       21.16       20.39      1.68 o 
  -5  -4   9       25.04       27.15      1.83 o 
  -4  -4   9      107.15      102.07      2.81 o 
  -3  -4   9     1266.20     1232.33     13.24 o 
  -2  -4   9      416.22      435.43      5.31 o 
  -1  -4   9      857.25      861.96      7.52 o 
   0  -4   9        0.22        0.36      0.35 o 
   1  -4   9       77.21       77.72      1.61 o 
   2  -4   9        1.98        3.46      0.60 o 
   3  -4   9        8.49        7.18      0.82 o 
   4  -4   9       69.73       67.34      1.76 o 
   5  -4   9        0.09       -1.01      1.08 o 
   6  -4   9      217.08      205.36     11.21 o 
   7  -4   9        2.13        2.26      1.72 o 
   8  -4   9      157.50      159.15      6.93 o 
 -11  -3   9       53.53       47.79      6.17 o 
 -10  -3   9        0.13        0.95      1.39 o 
  -9  -3   9       10.42        7.88      1.76 o 
  -8  -3   9        8.33        7.53      1.27 o 
  -7  -3   9        4.09        2.62      0.83 o 
  -6  -3   9       25.44       22.18      1.72 o 
  -5  -3   9       42.92       40.31      1.84 o 
  -4  -3   9      506.66      480.34      6.78 o 
  -3  -3   9      353.61      367.78      5.56 o 
  -2  -3   9        1.22        0.28      0.32 o 
  -1  -3   9      201.71      195.04      2.73 o 
   0  -3   9      111.88      106.80      2.01 o 
   1  -3   9      118.00      128.66      2.52 o 
   2  -3   9       81.28       84.51      1.94 o 
   3  -3   9      277.50      274.57      4.00 o 
   4  -3   9       33.63       31.66      1.43 o 
   5  -3   9      288.58      299.76      7.27 o 
   6  -3   9       19.31       19.90      3.14 o 
   7  -3   9       84.83       78.87      7.47 o 
   8  -3   9       25.38       19.39      3.17 o 
 -11  -2   9       23.99       29.85      5.04 o 
 -10  -2   9       14.31       13.32      4.20 o 
  -9  -2   9       16.15       17.68      2.20 o 
  -8  -2   9        0.07       -0.51      0.83 o 
  -7  -2   9      133.85      138.97      4.48 o 
  -6  -2   9       51.09       55.11      2.22 o 
  -5  -2   9       17.08       20.83      1.54 o 
  -4  -2   9       89.20       81.56      2.40 o 
  -3  -2   9       89.12       87.60      2.42 o 
  -2  -2   9      430.48      407.81      4.99 o 
  -1  -2   9        0.76        0.99      0.35 o 
   0  -2   9       16.50       17.16      1.10 o 
   1  -2   9       43.57       42.49      1.66 o 
   2  -2   9        1.90        0.53      0.48 o 
   3  -2   9      249.06      242.65      4.16 o 
   4  -2   9       28.90       26.47      1.33 o 
   5  -2   9      279.69      288.07      6.36 o 
   6  -2   9       28.98       34.76      2.93 o 
   7  -2   9      141.88      156.38      7.31 o 
 -11  -1   9       12.66       10.77      4.13 o 
 -10  -1   9       84.27       79.24      4.13 o 
  -9  -1   9        1.33        1.96      1.13 o 
  -8  -1   9       33.44       33.82      2.77 o 
  -7  -1   9        0.30       -0.05      0.76 o 
  -6  -1   9      181.22      181.87      4.99 o 
  -5  -1   9      792.09      798.89     11.98 o 
  -4  -1   9      338.09      330.35     11.41 o 
  -3  -1   9     1211.64     1218.92     14.52 o 
  -2  -1   9      535.89      548.17      7.10 o 
  -1  -1   9       44.50       48.56      1.35 o 
   0  -1   9       26.72       29.80      1.28 o 
   1  -1   9       11.19        7.94      0.92 o 
   2  -1   9       81.09       84.02      2.88 o 
   3  -1   9        3.23        3.38      0.81 o 
   4  -1   9      584.07      600.68      9.66 o 
   5  -1   9      409.96      430.35      8.26 o 
   6  -1   9       63.43       76.07      3.55 o 
   7  -1   9       30.90       31.51      3.68 o 
 -11   0   9        0.08        2.61      2.22 o 
 -10   0   9        0.01       -1.45      1.45 o 
  -9   0   9        0.11       -0.60      0.99 o 
  -8   0   9        1.25        1.40      0.98 o 
  -7   0   9      112.36      109.93      4.00 o 
  -6   0   9       57.67       54.76      2.76 o 
  -5   0   9      147.82      156.02      4.45 o 
  -4   0   9      280.30      290.80      7.23 o 
  -3   0   9      346.20      331.77      6.52 o 
  -2   0   9      398.76      400.12      5.88 o 
  -1   0   9      733.44      752.33      9.03 o 
   0   0   9        1.95        2.31      0.56 o 
   1   0   9       18.90       14.18      1.15 o 
   2   0   9        1.55        3.39      0.82 o 
   3   0   9       31.50       32.45      1.86 o 
   4   0   9       17.76       20.72      2.50 o 
   5   0   9       54.19       62.38      3.83 o 
   6   0   9       37.78       42.03      3.23 o 
   7   0   9       18.79       16.47      2.38 o 
 -11   1   9        2.11        4.86      5.16 o 
 -10   1   9      169.31      175.97      6.16 o 
  -9   1   9        7.41        3.90      1.85 o 
  -8   1   9      115.24      121.33      5.15 o 
  -7   1   9      281.58      267.75      6.54 o 
  -6   1   9      377.37      374.80      9.06 o 
  -5   1   9      363.13      368.47      7.47 o 
  -4   1   9      512.25      498.83      8.82 o 
  -3   1   9       12.00       12.99      1.60 o 
  -2   1   9     1017.43     1042.21     11.75 o 
  -1   1   9       87.62       80.03      2.44 o 
   0   1   9       11.50       10.85      1.29 o 
   1   1   9      102.95      104.98      3.84 o 
   2   1   9      131.72      117.95      3.50 o 
   3   1   9       98.96       95.52      2.96 o 
   4   1   9      515.73      512.73     11.03 o 
   5   1   9      420.68      457.64     19.56 o 
   6   1   9       47.19       37.70      3.78 o 
 -10   2   9       29.65       31.45      3.15 o 
  -9   2   9       16.84       14.62      5.67 o 
  -8   2   9       28.23       29.97      2.83 o 
  -7   2   9      132.56      116.43      4.24 o 
  -6   2   9       92.55       95.01      3.67 o 
  -5   2   9       25.02       23.58      2.64 o 
  -4   2   9      723.76      749.48     11.71 o 
  -3   2   9       61.55       64.34      2.86 o 
  -2   2   9      143.69      144.71      3.48 o 
  -1   2   9       88.14       83.04      2.57 o 
   0   2   9       13.57       13.56      1.47 o 
   1   2   9        0.92        0.96      0.78 o 
   2   2   9        8.64       10.49      1.58 o 
   3   2   9      269.22      267.26      6.25 o 
   4   2   9        0.00       -0.46      1.50 o 
   5   2   9       74.99       85.53      4.74 o 
 -10   3   9        8.14        7.51      2.48 o 
  -9   3   9       28.85       29.29      2.96 o 
  -8   3   9        2.63        5.42      1.77 o 
  -7   3   9      227.88      219.19      6.52 o 
  -6   3   9      362.27      370.06      6.97 o 
  -5   3   9      117.87      104.66      4.86 o 
  -4   3   9       60.77       68.43      3.13 o 
  -3   3   9       47.79       46.03      2.57 o 
  -2   3   9      529.95      532.17      7.73 o 
  -1   3   9       13.42       11.50      1.75 o 
   0   3   9       32.36       33.04      3.54 o 
   1   3   9      211.17      216.04      6.06 o 
   2   3   9       39.93       44.15      2.78 o 
   3   3   9      138.24      142.58      4.39 o 
   4   3   9      282.63      304.94     12.88 o 
   5   3   9        0.42        1.95      2.20 o 
 -10   4   9        7.59       13.28      3.73 o 
  -9   4   9       32.54       24.91      3.50 o 
  -8   4   9        2.89        7.59      3.86 o 
  -7   4   9      188.56      198.49      6.37 o 
  -6   4   9       31.26       30.06      3.56 o 
  -5   4   9      418.27      414.67      7.48 o 
  -4   4   9      108.79      100.03      3.39 o 
  -3   4   9       30.78       26.94      2.07 o 
  -2   4   9       16.44       19.26      1.89 o 
  -1   4   9        8.59        6.01      1.20 o 
   0   4   9      182.18      186.11      5.78 o 
   1   4   9        4.06        6.11      2.15 o 
   2   4   9      108.16      104.34      4.10 o 
   3   4   9        8.98        7.73      2.69 o 
   4   4   9        1.82        1.54      1.95 o 
  -9   5   9      139.44      142.92      5.61 o 
  -8   5   9       66.50       68.51      4.41 o 
  -7   5   9       26.95       25.80      3.34 o 
  -6   5   9       42.97       49.46      3.62 o 
  -5   5   9      230.66      219.16      6.59 o 
  -4   5   9        0.38        0.10      0.78 o 
  -3   5   9       56.72       54.23      2.18 o 
  -2   5   9       11.17        7.89      1.36 o 
  -1   5   9       29.73       28.88      2.37 o 
   0   5   9        5.28        4.57      1.30 o 
   1   5   9      220.57      214.75      6.69 o 
   2   5   9      240.65      219.79     10.93 o 
   3   5   9      100.38      108.74      7.90 o 
  -8   6   9      132.09      136.09      5.55 o 
  -7   6   9       12.52       14.22      3.86 o 
  -6   6   9      136.70      144.57      6.62 o 
  -5   6   9        0.45        0.08      1.10 o 
  -4   6   9        9.64        7.27      1.85 o 
  -3   6   9       89.58       94.65      3.78 o 
  -2   6   9      116.79      118.04      6.37 o 
  -1   6   9       46.75       40.68      5.28 o 
   0   6   9        7.19        5.41      2.56 o 
   1   6   9        9.16       14.73      3.47 o 
  -6   7   9      136.67      143.62      5.70 o 
  -5   7   9        5.23        8.08      3.10 o 
  -4   7   9      149.34      158.99     10.83 o 
  -3   7   9        0.14        2.16      1.93 o 
  -2   7   9        0.81        2.90      1.58 o 
  -1   7   9       13.28       18.35      3.87 o 
  -1 -13  10        8.21        5.92      1.72 o 
   0 -13  10       58.73       55.09      3.58 o 
   1 -13  10        0.81       -0.29      1.97 o 
   2 -13  10       35.46       45.12      4.57 o 
  -4 -12  10        2.58        1.06      1.49 o 
  -3 -12  10       28.58       29.85      3.53 o 
  -2 -12  10       38.01       42.39      3.27 o 
  -1 -12  10        6.80       11.29      1.94 o 
   0 -12  10       20.65       20.35      1.68 o 
   1 -12  10        0.11       -0.29      1.08 o 
   2 -12  10       47.97       42.38      3.32 o 
   3 -12  10        0.87        1.29      1.41 o 
   4 -12  10       24.64       24.94      3.13 o 
  -5 -11  10       36.20       37.28      3.22 o 
  -4 -11  10        7.17        7.23      1.63 o 
  -3 -11  10       23.16       26.91      2.25 o 
  -2 -11  10        9.79        9.80      1.34 o 
  -1 -11  10       35.84       39.89      2.80 o 
   0 -11  10        3.13        3.22      1.02 o 
   1 -11  10       13.14       14.49      1.27 o 
   2 -11  10      102.37      108.67      3.97 o 
   3 -11  10       14.67       11.30      1.19 o 
   4 -11  10      159.76      170.60      6.73 o 
   5 -11  10       88.95       76.22      4.59 o 
  -6 -10  10       44.22       42.48      3.43 o 
  -5 -10  10       37.33       33.22      2.98 o 
  -4 -10  10       43.96       42.58      2.71 o 
  -3 -10  10        9.97        8.03      1.25 o 
  -2 -10  10        0.40       -0.32      0.49 o 
  -1 -10  10        0.07        0.55      0.52 o 
   0 -10  10        2.65        3.34      0.75 o 
   1 -10  10      242.30      238.76      4.84 o 
   2 -10  10       44.69       47.36      2.07 o 
   3 -10  10      272.76      284.93      5.54 o 
   4 -10  10       92.92       99.37      5.64 o 
   5 -10  10        7.87        6.88      1.39 o 
   6 -10  10        5.07        3.94      2.81 o 
  -7  -9  10       15.00       14.61      2.62 o 
  -6  -9  10        0.96       -0.08      0.92 o 
  -5  -9  10       20.23       21.27      2.01 o 
  -4  -9  10       74.82       81.96      3.08 o 
  -3  -9  10        1.77        1.56      0.75 o 
  -2  -9  10        5.18        5.69      0.92 o 
  -1  -9  10        1.55        0.82      0.46 o 
   0  -9  10       80.95       76.36      3.27 o 
   1  -9  10       85.38       83.30      2.35 o 
   2  -9  10       31.35       28.79      1.93 o 
   3  -9  10      123.32      128.03      3.22 o 
   4  -9  10       38.13       40.53      2.68 o 
   5  -9  10      168.74      179.13      5.14 o 
   6  -9  10       67.12       73.21      6.77 o 
  -8  -8  10        1.44        0.49      1.12 o 
  -7  -8  10      287.93      290.25      7.57 o 
  -6  -8  10       12.71       14.25      2.00 o 
  -5  -8  10       27.30       25.59      2.07 o 
  -4  -8  10        2.25        0.27      0.64 o 
  -3  -8  10      121.90      121.71      3.52 o 
  -2  -8  10       60.50       60.42      2.07 o 
  -1  -8  10       14.40       14.29      1.37 o 
   0  -8  10        5.68        3.54      0.62 o 
   1  -8  10       64.05       61.20      1.94 o 
   2  -8  10      267.82      269.34      4.75 o 
   3  -8  10        3.62        3.73      0.81 o 
   4  -8  10      141.59      149.91      3.22 o 
   5  -8  10        3.44        2.39      0.93 o 
   6  -8  10        0.02        0.27      1.31 o 
   7  -8  10       62.90       64.55      4.81 o 
  -9  -7  10        3.02        1.70      1.35 o 
  -8  -7  10        8.43       10.53      1.84 o 
  -7  -7  10       83.33       83.73      3.91 o 
  -6  -7  10       40.31       40.77      2.60 o 
  -5  -7  10        3.86        2.86      1.19 o 
  -4  -7  10        0.12        1.46      1.04 o 
  -3  -7  10       56.86       58.42      2.67 o 
  -2  -7  10      120.18      114.12      2.74 o 
  -1  -7  10      227.97      223.16      3.25 o 
   0  -7  10       51.30       50.18      1.53 o 
   1  -7  10      177.41      181.96      3.50 o 
   2  -7  10      326.67      314.42      5.70 o 
   3  -7  10        6.65        6.29      0.90 o 
   4  -7  10      243.32      243.89      5.06 o 
   5  -7  10        3.22        3.02      1.00 o 
   6  -7  10       49.79       50.84      4.37 o 
   7  -7  10        9.76       12.36      2.57 o 
  -9  -6  10        2.81        2.99      1.35 o 
  -8  -6  10      188.49      180.55      5.74 o 
  -7  -6  10        0.17       -0.33      0.74 o 
  -6  -6  10        9.55        8.24      1.30 o 
  -5  -6  10      476.27      467.13      7.52 o 
  -4  -6  10       63.11       64.21      2.51 o 
  -3  -6  10        0.15        1.10      0.57 o 
  -2  -6  10        6.20        4.45      1.15 o 
  -1  -6  10      170.09      168.86      3.46 o 
   0  -6  10      661.15      660.83      6.58 o 
   1  -6  10      981.05      960.74      8.68 o 
   2  -6  10       92.73       90.85      2.21 o 
   3  -6  10      199.54      196.17      3.49 o 
   4  -6  10        9.98        8.21      0.96 o 
   5  -6  10        4.72        4.10      1.22 o 
   6  -6  10       27.57       22.15      3.39 o 
   7  -6  10        3.68        5.54      2.34 o 
 -10  -5  10       20.97       23.75      2.72 o 
  -9  -5  10        0.03        1.88      1.05 o 
  -8  -5  10      140.54      147.14      4.31 o 
  -7  -5  10       63.77       64.33      2.76 o 
  -6  -5  10      137.43      135.85      3.78 o 
  -5  -5  10       19.13       19.13      1.62 o 
  -4  -5  10       62.75       67.01      2.42 o 
  -3  -5  10       76.99       83.75      3.70 o 
  -2  -5  10       97.94       93.67      2.33 o 
  -1  -5  10       48.86       45.97      1.35 o 
   0  -5  10       38.04       35.26      1.28 o 
   1  -5  10      144.79      136.75      2.70 o 
   2  -5  10      102.58      100.72      2.13 o 
   3  -5  10      180.25      181.64      3.73 o 
   4  -5  10       27.45       29.78      1.47 o 
   5  -5  10        0.29       -0.74      1.16 o 
   6  -5  10       28.67       25.54      6.21 o 
   7  -5  10        0.74       -1.31      1.31 o 
 -10  -4  10       20.48       21.55      3.23 o 
  -9  -4  10      137.98      138.14      4.28 o 
  -8  -4  10      136.30      131.70      4.00 o 
  -7  -4  10        6.68        5.45      1.04 o 
  -6  -4  10      191.45      189.44      4.43 o 
  -5  -4  10        0.54        1.44      0.59 o 
  -4  -4  10       21.58       21.53      1.60 o 
  -3  -4  10       39.02       39.82      1.78 o 
  -2  -4  10      294.39      298.89      4.79 o 
  -1  -4  10       37.53       36.69      1.27 o 
   0  -4  10      603.97      597.57      6.02 o 
   1  -4  10       50.45       50.09      1.62 o 
   2  -4  10        0.40        0.63      0.53 o 
   3  -4  10      110.39      107.28      2.45 o 
   4  -4  10       66.00       62.14      1.93 o 
   5  -4  10       25.43       24.27      2.94 o 
   6  -4  10        1.74        3.82      1.74 o 
   7  -4  10       21.49       22.95      3.22 o 
 -10  -3  10        0.77        1.35      1.38 o 
  -9  -3  10        3.38        6.33      1.64 o 
  -8  -3  10       22.10       17.17      2.16 o 
  -7  -3  10       66.07       65.51      2.62 o 
  -6  -3  10      102.61      104.53      3.15 o 
  -5  -3  10       13.75       13.65      1.45 o 
  -4  -3  10        2.34        1.95      0.63 o 
  -3  -3  10       33.44       33.25      1.65 o 
  -2  -3  10       71.26       63.11      2.00 o 
  -1  -3  10        4.62        5.00      0.58 o 
   0  -3  10      950.01      932.20      8.76 o 
   1  -3  10       14.98       12.91      1.18 o 
   2  -3  10      307.04      309.37      4.93 o 
   3  -3  10       65.44       66.60      2.45 o 
   4  -3  10      114.78      121.91      3.01 o 
   5  -3  10       42.79       48.23      3.43 o 
   6  -3  10        0.25       -1.23      1.41 o 
   7  -3  10       50.02       45.23      4.39 o 
 -10  -2  10       12.61       13.46      2.08 o 
  -9  -2  10      195.93      195.31      6.03 o 
  -8  -2  10       31.68       32.38      2.82 o 
  -7  -2  10       42.21       43.50      2.96 o 
  -6  -2  10        8.91        9.46      1.95 o 
  -5  -2  10      166.85      167.02      4.76 o 
  -4  -2  10       91.02       87.23      2.59 o 
  -3  -2  10      212.49      206.88      4.04 o 
  -2  -2  10        5.59        6.13      0.73 o 
  -1  -2  10      277.87      267.63      3.45 o 
   0  -2  10      213.18      225.32      3.65 o 
   1  -2  10      143.38      156.56      3.32 o 
   2  -2  10      628.06      615.47      7.70 o 
   3  -2  10       23.15       23.29      1.62 o 
   4  -2  10       20.00       17.58      2.34 o 
   5  -2  10        0.27        2.23      1.33 o 
   6  -2  10        9.30        7.93      2.95 o 
   7  -2  10       56.39       49.18      6.09 o 
 -10  -1  10      176.04      170.06      5.81 o 
  -9  -1  10       82.51       82.21      3.91 o 
  -8  -1  10       23.32       27.02      3.31 o 
  -7  -1  10       74.26       77.82      3.49 o 
  -6  -1  10       86.87       88.03      3.54 o 
  -5  -1  10      325.47      324.06      6.97 o 
  -4  -1  10       26.03       26.69      2.18 o 
  -3  -1  10       67.49       68.45      2.85 o 
  -2  -1  10      174.77      186.47      3.83 o 
  -1  -1  10      581.17      577.22      5.78 o 
   0  -1  10       55.63       53.57      1.74 o 
   1  -1  10        2.86        5.69      1.09 o 
   2  -1  10      114.45      111.72      3.27 o 
   3  -1  10       82.99       90.96      2.95 o 
   4  -1  10        0.12        1.84      1.21 o 
   5  -1  10       85.97       92.53      4.61 o 
   6  -1  10       32.44       38.59      3.72 o 
 -10   0  10      157.53      153.91      5.84 o 
  -9   0  10      136.22      134.73      4.98 o 
  -8   0  10      538.62      515.21     10.09 o 
  -7   0  10       53.48       51.47      2.94 o 
  -6   0  10       80.91       84.86      3.52 o 
  -5   0  10        1.28        2.71      0.89 o 
  -4   0  10      415.92      417.70      9.82 o 
  -3   0  10       37.20       34.68      2.71 o 
  -2   0  10      656.64      648.33      8.51 o 
  -1   0  10      106.64      124.98      3.14 o 
   0   0  10        1.00        2.55      0.78 o 
   1   0  10      492.95      463.60      7.37 o 
   2   0  10       93.88       89.20      3.47 o 
   3   0  10      106.17      104.00      3.17 o 
   4   0  10        1.01        2.37      1.35 o 
   5   0  10        0.53        1.68      1.36 o 
   6   0  10      117.80      113.20      5.57 o 
 -10   1  10        0.36        2.54      1.25 o 
  -9   1  10        9.11       10.23      2.62 o 
  -8   1  10       20.45       18.09      2.18 o 
  -7   1  10        0.67        1.15      1.17 o 
  -6   1  10       17.67       15.46      1.84 o 
  -5   1  10       51.63       46.51      3.11 o 
  -4   1  10       19.03       22.82      2.17 o 
  -3   1  10      403.37      408.49      7.95 o 
  -2   1  10      193.41      196.59      4.18 o 
  -1   1  10       22.23       26.33      1.77 o 
   0   1  10      341.76      354.21      7.96 o 
   1   1  10       35.52       32.42      3.78 o 
   2   1  10      116.71      122.38      4.33 o 
   3   1  10       23.57       25.88      3.61 o 
   4   1  10        0.23        0.38      1.50 o 
   5   1  10        0.29       -0.06      1.30 o 
 -10   2  10        0.01        1.54      1.30 o 
  -9   2  10      403.21      403.19     11.76 o 
  -8   2  10        5.52        3.86      1.61 o 
  -7   2  10       55.65       58.92      3.63 o 
  -6   2  10        0.04        1.08      1.18 o 
  -5   2  10      270.02      255.95      6.42 o 
  -4   2  10       22.00       21.72      2.45 o 
  -3   2  10      208.69      211.09      5.56 o 
  -2   2  10      486.82      499.38      7.48 o 
  -1   2  10       20.25       16.50      1.49 o 
   0   2  10      557.47      549.19     10.77 o 
   1   2  10       11.96       12.14      1.83 o 
   2   2  10       52.76       55.94      3.03 o 
   3   2  10       69.63       66.78      3.04 o 
   4   2  10       30.79       31.94      5.02 o 
   5   2  10        2.58        3.67      2.44 o 
  -9   3  10        0.19        6.16      2.34 o 
  -8   3  10        3.53        6.00      2.75 o 
  -7   3  10      106.43      106.56      5.26 o 
  -6   3  10       44.22       49.70      3.16 o 
  -5   3  10        0.17        0.86      0.84 o 
  -4   3  10        1.28        1.38      0.85 o 
  -3   3  10      489.17      482.67      9.23 o 
  -2   3  10      145.66      146.84      3.80 o 
  -1   3  10      261.12      267.58     10.41 o 
   0   3  10       12.17       11.81      1.81 o 
   1   3  10        9.58        7.63      1.49 o 
   2   3  10        0.08        0.38      0.75 o 
   3   3  10      103.00      106.87      7.52 o 
   4   3  10       10.62        8.71      3.23 o 
  -9   4  10        0.59        2.25      2.99 o 
  -8   4  10       25.46       24.05      2.61 o 
  -7   4  10        2.41        5.46      1.43 o 
  -6   4  10      119.41      121.59      5.02 o 
  -5   4  10        8.25        5.95      1.24 o 
  -4   4  10       10.20       10.66      1.49 o 
  -3   4  10       43.06       44.47      2.97 o 
  -2   4  10      186.05      180.66      5.09 o 
  -1   4  10      372.13      362.12      8.76 o 
   0   4  10       14.86       14.20      2.15 o 
   1   4  10       83.64       81.72      6.46 o 
   2   4  10       20.57       23.57      4.27 o 
   3   4  10        1.09        1.26      2.01 o 
  -8   5  10       25.20       27.05      2.80 o 
  -7   5  10        1.17        4.90      4.81 o 
  -6   5  10       49.56       49.32      3.90 o 
  -5   5  10        7.13        9.10      3.95 o 
  -4   5  10      157.04      148.07      4.45 o 
  -3   5  10      240.87      234.67      6.06 o 
  -2   5  10       78.19       76.59      3.42 o 
  -1   5  10      169.82      164.76      8.99 o 
   0   5  10        0.14        1.56      1.90 o 
   1   5  10        1.17        2.00      1.93 o 
  -6   6  10        5.05        3.32      2.33 o 
  -5   6  10       19.96       17.39      3.63 o 
  -4   6  10      184.27      194.23     11.93 o 
  -3   6  10        8.88       10.75      2.32 o 
  -2   6  10      159.80      165.71     10.54 o 
  -1   6  10       46.04       52.07      6.26 o 
  -3 -12  11        1.64        1.50      1.10 o 
  -2 -12  11       46.28       46.28      4.21 o 
  -1 -12  11      304.23      333.18      8.26 o 
   0 -12  11       14.16       15.38      1.50 o 
   1 -12  11       42.93       49.63      4.79 o 
   2 -12  11        0.42        0.82      1.14 o 
   3 -12  11       26.89       28.27      3.27 o 
  -5 -11  11        0.01       -0.23      1.11 o 
  -4 -11  11       27.06       27.14      4.32 o 
  -3 -11  11       24.71       25.50      2.58 o 
  -2 -11  11       38.65       36.65      2.50 o 
  -1 -11  11        4.07        3.99      1.06 o 
   0 -11  11       42.39       41.03      1.91 o 
   1 -11  11        2.10        1.28      0.61 o 
   2 -11  11       78.52       82.27      4.85 o 
   3 -11  11        1.44        0.18      1.87 o 
   4 -11  11        0.32        1.25      1.24 o 
  -6 -10  11        6.06        7.62      1.68 o 
  -5 -10  11       45.97       44.76      3.48 o 
  -4 -10  11      182.06      195.14      5.05 o 
  -3 -10  11        2.70        2.90      0.99 o 
  -2 -10  11       20.12       22.85      1.69 o 
  -1 -10  11        7.44        3.13      1.54 o 
   0 -10  11      197.97      198.15      3.80 o 
   1 -10  11       28.77       30.52      1.69 o 
   2 -10  11       42.25       41.93      2.01 o 
   3 -10  11        3.41        3.15      0.82 o 
   4 -10  11        0.29       -1.02      2.64 o 
   5 -10  11       25.58       24.61      3.16 o 
  -7  -9  11       93.33       98.11      4.55 o 
  -6  -9  11        9.04        6.47      1.55 o 
  -5  -9  11        0.15        0.95      0.77 o 
  -4  -9  11        2.64        4.87      1.84 o 
  -3  -9  11       64.74       69.20      5.09 o 
  -2  -9  11       93.91       95.98      2.77 o 
  -1  -9  11        7.65        5.54      0.69 o 
   0  -9  11       60.55       67.44      2.64 o 
   1  -9  11       19.59       20.12      1.40 o 
   2  -9  11       11.92        8.71      1.14 o 
   3  -9  11        2.29        3.32      1.23 o 
   4  -9  11      248.62      265.28      6.34 o 
   5  -9  11        0.28        0.58      1.42 o 
   6  -9  11       58.42       57.41      4.26 o 
  -8  -8  11       24.47       27.37      2.90 o 
  -7  -8  11       31.25       30.54      2.95 o 
  -6  -8  11        9.50        7.72      1.37 o 
  -5  -8  11       27.74       26.74      2.17 o 
  -4  -8  11       20.12       23.42      1.97 o 
  -3  -8  11       92.92       92.86      3.15 o 
  -2  -8  11       27.57       32.74      2.24 o 
  -1  -8  11      371.17      375.89      4.65 o 
   0  -8  11      156.48      155.33      2.93 o 
   1  -8  11        7.38        5.25      0.90 o 
   2  -8  11       62.23       58.68      2.42 o 
   3  -8  11        6.61        5.68      0.98 o 
   4  -8  11      113.74      106.70      3.85 o 
   5  -8  11      114.07      122.51      4.24 o 
   6  -8  11      142.98      144.56      6.42 o 
  -9  -7  11       11.70       10.21      2.01 o 
  -8  -7  11        5.47        4.65      1.44 o 
  -7  -7  11       24.17       24.06      2.20 o 
  -6  -7  11      123.57      125.83      3.93 o 
  -5  -7  11      114.32      119.47      3.68 o 
  -4  -7  11       58.45       58.68      2.54 o 
  -3  -7  11       63.18       64.30      2.58 o 
  -2  -7  11        3.95        4.42      0.77 o 
  -1  -7  11      110.63      115.51      2.73 o 
   0  -7  11       35.22       34.27      1.36 o 
   1  -7  11      152.82      145.42      3.99 o 
   2  -7  11      318.72      304.76      5.14 o 
   3  -7  11       86.86       87.53      2.61 o 
   4  -7  11        4.88        2.76      0.89 o 
   5  -7  11        0.35       -0.43      0.95 o 
   6  -7  11       27.17       32.34      6.46 o 
  -9  -6  11        5.11        2.99      1.33 o 
  -8  -6  11        1.51        1.37      0.94 o 
  -7  -6  11        2.27        2.24      0.97 o 
  -6  -6  11       55.70       57.91      2.64 o 
  -5  -6  11        0.00       -0.55      0.55 o 
  -4  -6  11      870.50      865.96     11.17 o 
  -3  -6  11        1.22        2.48      0.95 o 
  -2  -6  11      394.50      389.80      5.51 o 
  -1  -6  11        0.10        0.61      0.72 o 
   0  -6  11      146.54      137.14      2.75 o 
   1  -6  11      194.79      191.31      3.44 o 
   2  -6  11      152.49      155.43      3.07 o 
   3  -6  11       23.88       26.84      1.60 o 
   4  -6  11        3.84        3.89      0.81 o 
   5  -6  11      204.56      204.70      8.08 o 
   6  -6  11        5.66        2.34      1.69 o 
  -9  -5  11        5.14        1.45      1.23 o 
  -8  -5  11        0.39        0.64      0.92 o 
  -7  -5  11       37.75       33.32      2.42 o 
  -6  -5  11        4.28        3.25      0.95 o 
  -5  -5  11       84.79       80.02      2.85 o 
  -4  -5  11       40.18       42.14      3.88 o 
  -3  -5  11       24.49       24.29      3.10 o 
  -2  -5  11      224.43      219.96      4.13 o 
  -1  -5  11       77.73       73.33      1.76 o 
   0  -5  11       23.18       21.35      1.16 o 
   1  -5  11       39.04       37.74      1.55 o 
   2  -5  11       61.83       57.81      1.84 o 
   3  -5  11      101.25      107.93      3.01 o 
   4  -5  11       67.30       77.57      2.86 o 
   5  -5  11       18.01       10.78      3.06 o 
   6  -5  11       14.27       12.37      3.39 o 
 -10  -4  11        3.72        1.81      1.56 o 
  -9  -4  11        8.23        5.45      1.57 o 
  -8  -4  11       27.09       26.43      2.70 o 
  -7  -4  11       13.58       14.60      1.66 o 
  -6  -4  11       43.08       43.58      2.19 o 
  -5  -4  11      432.15      419.47      6.92 o 
  -4  -4  11       35.89       37.25      2.00 o 
  -3  -4  11      167.48      160.08      3.76 o 
  -2  -4  11       53.95       59.34      1.91 o 
  -1  -4  11        6.93        7.73      0.73 o 
   0  -4  11       30.90       30.75      1.30 o 
   1  -4  11        0.65        0.50      0.49 o 
   2  -4  11      187.73      176.46      4.57 o 
   3  -4  11       33.75       33.82      2.30 o 
   4  -4  11      551.73      573.89      8.20 o 
   5  -4  11       97.26       99.71      6.82 o 
   6  -4  11      151.29      163.21      9.19 o 
 -10  -3  11        5.74        5.27      1.58 o 
  -9  -3  11       38.06       31.42      3.01 o 
  -8  -3  11       10.76       10.44      1.82 o 
  -7  -3  11      231.95      238.14      6.45 o 
  -6  -3  11       81.56       82.24      3.72 o 
  -5  -3  11      140.22      138.28      4.49 o 
  -4  -3  11       40.41       42.06      1.93 o 
  -3  -3  11      565.90      561.36      7.84 o 
  -2  -3  11      131.44      127.12      2.78 o 
  -1  -3  11        0.21        0.82      0.45 o 
   0  -3  11       27.50       25.33      1.67 o 
   1  -3  11       73.43       73.45      2.37 o 
   2  -3  11      184.71      181.89      3.79 o 
   3  -3  11      143.82      150.70      4.23 o 
   4  -3  11       72.78       75.89      3.95 o 
   5  -3  11       10.37       12.40      3.39 o 
   6  -3  11      102.08      105.91      7.45 o 
 -10  -2  11       20.02       19.16      2.51 o 
  -9  -2  11        0.09        0.43      1.09 o 
  -8  -2  11       36.25       34.87      3.04 o 
  -7  -2  11       13.46        9.41      1.64 o 
  -6  -2  11      359.67      356.42      7.87 o 
  -5  -2  11      192.12      181.33      5.21 o 
  -4  -2  11      127.22      127.21      4.15 o 
  -3  -2  11        4.30        1.81      1.66 o 
  -2  -2  11       12.83       13.52      1.61 o 
  -1  -2  11        0.88        0.50      0.39 o 
   0  -2  11        3.78        4.97      0.87 o 
   1  -2  11       26.56       26.26      1.68 o 
   2  -2  11      132.67      133.04      4.87 o 
   3  -2  11      160.74      174.53      4.22 o 
   4  -2  11        0.18        1.24      1.12 o 
   5  -2  11      233.04      235.28     10.33 o 
   6  -2  11        1.12        0.18      2.28 o 
 -10  -1  11        9.61        9.71      1.96 o 
  -9  -1  11        1.77        4.19      1.46 o 
  -8  -1  11      141.27      142.34      5.10 o 
  -7  -1  11      213.68      208.95      6.02 o 
  -6  -1  11      119.18      117.98      4.81 o 
  -5  -1  11       62.19       59.61      2.92 o 
  -4  -1  11        0.17        0.92      1.05 o 
  -3  -1  11       38.81       41.01      2.43 o 
  -2  -1  11        0.01        0.33      1.42 o 
  -1  -1  11        7.40        5.62      0.88 o 
   0  -1  11        7.20        7.01      1.53 o 
   1  -1  11      288.36      286.58      5.65 o 
   2  -1  11       17.61       20.82      1.78 o 
   3  -1  11      632.49      624.70     13.68 o 
   4  -1  11        2.92        3.74      1.57 o 
   5  -1  11       12.95       13.94      2.44 o 
 -10   0  11       21.80       15.73      2.49 o 
  -9   0  11      248.48      249.46      8.34 o 
  -8   0  11       13.07       12.68      1.93 o 
  -7   0  11       77.09       75.56      3.64 o 
  -6   0  11      129.10      135.92      4.92 o 
  -5   0  11      273.68      250.77      7.45 o 
  -4   0  11      145.46      139.01      5.45 o 
  -3   0  11        0.43        0.06      1.05 o 
  -2   0  11        0.20        0.32      0.55 o 
  -1   0  11        6.31        4.82      0.95 o 
   0   0  11       74.94       75.20      3.49 o 
   1   0  11       14.61       11.34      2.37 o 
   2   0  11       79.95       84.94      3.68 o 
   3   0  11        1.39        1.19      0.91 o 
   4   0  11      404.34      391.48     14.56 o 
   5   0  11      180.71      192.04      6.96 o 
 -10   1  11        0.01        2.07      2.22 o 
  -9   1  11       33.03       31.53      3.11 o 
  -8   1  11      244.55      227.88      6.65 o 
  -7   1  11      330.46      338.07      8.07 o 
  -6   1  11       21.11       20.74      2.19 o 
  -5   1  11      159.15      168.95      5.25 o 
  -4   1  11      170.92      169.55      5.12 o 
  -3   1  11      239.68      241.44      6.12 o 
  -2   1  11       12.45       11.99      1.37 o 
  -1   1  11        3.06        3.53      0.95 o 
   0   1  11      202.19      195.81      5.91 o 
   1   1  11       27.23       26.86      2.56 o 
   2   1  11      301.40      306.17      8.18 o 
   3   1  11       44.12       44.67      3.48 o 
   4   1  11       23.71       22.96      4.29 o 
  -9   2  11      148.77      151.00      5.81 o 
  -8   2  11       42.35       53.60      6.81 o 
  -7   2  11       96.86       92.23      4.39 o 
  -6   2  11       37.16       31.19      2.75 o 
  -5   2  11       52.86       54.26      3.07 o 
  -4   2  11       16.81       15.82      2.01 o 
  -3   2  11       25.79       26.85      2.47 o 
  -2   2  11       17.03       18.33      1.65 o 
  -1   2  11      263.97      273.71      7.29 o 
   0   2  11        0.54       -0.20      0.81 o 
   1   2  11      247.76      227.92      6.62 o 
   2   2  11       69.27       70.85      3.45 o 
   3   2  11       39.55       44.14      5.87 o 
  -9   3  11       15.61       15.21      7.93 o 
  -8   3  11       34.45       32.54      3.57 o 
  -7   3  11       19.66       18.38      2.33 o 
  -6   3  11      357.84      356.90      7.36 o 
  -5   3  11        8.64        7.15      1.54 o 
  -4   3  11        8.12        7.38      2.56 o 
  -3   3  11        4.04        6.47      1.31 o 
  -2   3  11       14.65       11.68      1.63 o 
  -1   3  11       69.42       69.23      5.94 o 
   0   3  11       30.57       32.99      2.98 o 
   1   3  11      143.34      137.67      8.40 o 
   2   3  11        5.35        5.99      2.77 o 
  -8   4  11       75.31       64.68      3.75 o 
  -7   4  11       10.75       10.52      2.07 o 
  -6   4  11       17.15       21.45      2.54 o 
  -5   4  11        1.55        1.87      0.99 o 
  -4   4  11      162.55      167.76      4.78 o 
  -3   4  11       43.55       46.89      4.20 o 
  -2   4  11       26.35       26.90      2.41 o 
  -1   4  11        0.10        0.77      1.75 o 
   0   4  11       71.04       64.27      5.80 o 
   1   4  11      160.67      163.03      9.45 o 
  -6   5  11        0.02        1.10      1.48 o 
  -5   5  11       66.48       77.84      4.06 o 
  -4   5  11        1.04        2.36      1.52 o 
  -3   5  11        6.02        3.60      1.58 o 
  -2   5  11       32.39       35.79      5.20 o 
  -1   5  11        5.54        2.38      2.22 o 
  -3 -12  12        2.12        3.69      1.34 o 
  -2 -12  12       30.36       29.61      2.91 o 
  -1 -12  12       37.13       36.16      5.31 o 
   0 -12  12      122.57      124.98      4.94 o 
   1 -12  12        1.06        0.74      1.26 o 
   2 -12  12       25.84       26.85      4.24 o 
  -5 -11  12       34.02       36.34      3.86 o 
  -4 -11  12        4.51        5.63      1.80 o 
  -3 -11  12        0.50        1.82      1.05 o 
  -2 -11  12       37.36       37.06      3.45 o 
  -1 -11  12        1.33        2.11      0.90 o 
   0 -11  12       91.59       99.79      3.32 o 
   1 -11  12        8.92        5.46      1.80 o 
   2 -11  12       88.26      107.78      5.31 o 
   3 -11  12        8.25        8.33      2.03 o 
  -6 -10  12        0.68        0.31      1.10 o 
  -5 -10  12       23.29       24.14      2.21 o 
  -4 -10  12       20.63       22.04      2.40 o 
  -3 -10  12        8.71        8.35      1.36 o 
  -2 -10  12        2.96        3.55      0.97 o 
  -1 -10  12       28.58       27.95      2.11 o 
   0 -10  12        7.56        7.59      0.96 o 
   1 -10  12       10.56       10.02      1.28 o 
   2 -10  12       73.64       74.13      2.59 o 
   3 -10  12      130.29      117.93     15.05 o 
   4 -10  12       10.63       13.98      2.60 o 
  -7  -9  12       16.02       17.71      2.42 o 
  -6  -9  12       29.20       26.83      2.38 o 
  -5  -9  12       35.15       33.17      2.53 o 
  -4  -9  12        8.50        8.98      1.43 o 
  -3  -9  12       63.45       69.60      2.94 o 
  -2  -9  12        7.51        6.27      1.08 o 
  -1  -9  12       66.92       70.41      2.41 o 
   0  -9  12       43.02       44.95      1.80 o 
   1  -9  12      183.28      187.93      4.08 o 
   2  -9  12        1.88        1.19      0.70 o 
   3  -9  12       59.06       57.09      2.23 o 
   4  -9  12        0.31        0.70      1.47 o 
   5  -9  12       37.86       38.27      3.87 o 
  -8  -8  12       22.18       25.89      3.10 o 
  -7  -8  12       20.29       17.43      2.31 o 
  -6  -8  12       29.70       30.02      2.47 o 
  -5  -8  12       16.39       16.92      2.18 o 
  -4  -8  12        5.23        7.24      1.41 o 
  -3  -8  12       15.86       15.26      1.67 o 
  -2  -8  12      184.89      184.76      3.88 o 
  -1  -8  12      485.92      487.94      5.57 o 
   0  -8  12      164.40      165.55      3.33 o 
   1  -8  12      100.49       97.76      2.85 o 
   2  -8  12       15.73       14.77      1.40 o 
   3  -8  12        0.02        0.03      0.58 o 
   4  -8  12       14.62       12.46      1.72 o 
   5  -8  12        7.13        6.49      1.94 o 
  -8  -7  12        6.65        7.13      1.69 o 
  -7  -7  12      112.57      123.56      4.14 o 
  -6  -7  12        1.59        0.93      0.88 o 
  -5  -7  12       63.67       56.77      3.71 o 
  -4  -7  12        8.58        8.34      1.47 o 
  -3  -7  12       28.80       27.28      2.06 o 
  -2  -7  12       54.80       52.99      2.01 o 
  -1  -7  12       22.27       21.97      1.10 o 
   0  -7  12        5.09        4.21      0.68 o 
   1  -7  12        1.36        1.95      0.67 o 
   2  -7  12      157.33      165.59      3.74 o 
   3  -7  12       32.16       35.87      1.86 o 
   4  -7  12        3.93        4.28      1.04 o 
   5  -7  12       17.76       18.27      3.78 o 
   6  -7  12       12.20       12.95      3.73 o 
  -9  -6  12       14.82       14.60      2.32 o 
  -8  -6  12       52.19       50.40      3.22 o 
  -7  -6  12       91.46       88.47      3.47 o 
  -6  -6  12       22.75       23.46      2.25 o 
  -5  -6  12      158.97      158.42      4.29 o 
  -4  -6  12       77.65       79.00      4.16 o 
  -3  -6  12      103.59      101.63      3.24 o 
  -2  -6  12       81.13       82.53      2.43 o 
  -1  -6  12      218.45      221.35      3.32 o 
   0  -6  12      284.59      293.68      4.41 o 
   1  -6  12      118.52      116.37      2.69 o 
   2  -6  12        6.14        7.00      1.03 o 
   3  -6  12        1.03        0.30      0.85 o 
   4  -6  12        8.57        8.51      1.98 o 
   5  -6  12       66.46       61.63      5.72 o 
   6  -6  12        1.16        1.90      2.23 o 
  -9  -5  12        0.82        1.45      1.20 o 
  -8  -5  12        6.43        7.39      1.70 o 
  -7  -5  12        1.84        1.22      0.91 o 
  -6  -5  12       29.18       28.80      2.19 o 
  -5  -5  12      179.59      181.05      4.51 o 
  -4  -5  12       21.93       25.64      1.97 o 
  -3  -5  12      157.64      160.86      4.00 o 
  -2  -5  12       12.23       11.50      1.10 o 
  -1  -5  12      475.22      480.14      7.47 o 
   0  -5  12       27.27       28.77      1.48 o 
   1  -5  12      320.46      320.81      4.73 o 
   2  -5  12      129.86      127.66      2.87 o 
   3  -5  12       81.85       82.53      2.97 o 
   4  -5  12        0.07        0.08      1.62 o 
   5  -5  12        2.11        2.93      2.30 o 
   6  -5  12      103.95       98.38      7.47 o 
  -9  -4  12        3.89        1.60      1.26 o 
  -8  -4  12       46.59       44.40      3.51 o 
  -7  -4  12        0.57        0.91      0.97 o 
  -6  -4  12        0.46        2.77      2.35 o 
  -5  -4  12      180.60      178.92      4.39 o 
  -4  -4  12       89.01       87.07      2.95 o 
  -3  -4  12       75.81       74.98      2.93 o 
  -2  -4  12       51.41       51.96      2.38 o 
  -1  -4  12      157.95      158.33      2.71 o 
   0  -4  12       41.27       44.57      1.63 o 
   1  -4  12      358.40      364.97      6.26 o 
   2  -4  12       18.25       17.80      1.47 o 
   3  -4  12       19.90       17.00      1.68 o 
   4  -4  12       41.01       30.23      4.61 o 
   5  -4  12       55.59       62.51      5.82 o 
 -10  -3  12       79.70       85.08      4.36 o 
  -9  -3  12       29.17       34.34      3.22 o 
  -8  -3  12      140.29      145.14      6.27 o 
  -7  -3  12        1.37        1.51      1.02 o 
  -6  -3  12       26.87       26.45      2.50 o 
  -5  -3  12       38.06       35.46      3.34 o 
  -4  -3  12       29.65       27.78      2.44 o 
  -3  -3  12        1.78        2.09      1.67 o 
  -2  -3  12      660.93      668.04      7.83 o 
  -1  -3  12        2.04        1.66      0.52 o 
   0  -3  12       12.56       10.02      0.96 o 
   1  -3  12       16.25       15.98      1.38 o 
   2  -3  12      101.57      106.99      4.74 o 
   3  -3  12        1.95        2.31      0.90 o 
   4  -3  12       11.85       17.61      3.25 o 
   5  -3  12       16.19       16.77      3.80 o 
 -10  -2  12        0.03        1.86      1.29 o 
  -9  -2  12       42.83       40.64      3.43 o 
  -8  -2  12        2.50        3.82      1.40 o 
  -7  -2  12       20.58       19.05      3.59 o 
  -6  -2  12        8.10        9.79      1.82 o 
  -5  -2  12      685.83      649.91     35.53 o 
  -4  -2  12       37.92       37.18      3.73 o 
  -3  -2  12        3.15        3.40      1.04 o 
  -2  -2  12      270.79      273.19      5.68 o 
  -1  -2  12        0.99        2.48      1.77 o 
   0  -2  12      396.04      388.65      5.21 o 
   1  -2  12        7.72        7.27      1.15 o 
   2  -2  12       92.69       86.14      3.12 o 
   3  -2  12        0.06        1.34      0.79 o 
   4  -2  12       70.19       76.59      4.23 o 
   5  -2  12      107.97      103.21      5.05 o 
 -10  -1  12       34.41       31.54      3.29 o 
  -9  -1  12       18.32       14.22      2.21 o 
  -8  -1  12        3.52        2.98      1.28 o 
  -7  -1  12        4.24        2.12      1.18 o 
  -6  -1  12        6.38        3.76      1.23 o 
  -5  -1  12       13.07       12.45      1.76 o 
  -4  -1  12      238.67      225.63      6.01 o 
  -3  -1  12       82.04       83.62      3.53 o 
  -2  -1  12        2.69        4.91      0.95 o 
  -1  -1  12      143.34      150.40      3.19 o 
   0  -1  12      138.86      130.21      4.09 o 
   1  -1  12      106.74       96.25      4.05 o 
   2  -1  12       12.40       14.67      1.91 o 
   3  -1  12       42.59       38.94      2.18 o 
   4  -1  12       75.53       72.13      4.23 o 
  -9   0  12        0.37        2.56      1.22 o 
  -8   0  12        4.47        8.15      1.55 o 
  -7   0  12       23.61       22.28      2.46 o 
  -6   0  12      102.65      106.34      4.35 o 
  -5   0  12        5.08        2.61      1.44 o 
  -4   0  12       19.74       18.05      2.12 o 
  -3   0  12      842.35      830.27     13.33 o 
  -2   0  12      465.15      434.48      7.11 o 
  -1   0  12      141.64      137.19      3.08 o 
   0   0  12       49.84       57.32      3.64 o 
   1   0  12       17.10       18.90      5.19 o 
   2   0  12      123.88      133.24      7.44 o 
   3   0  12      255.23      262.29      6.56 o 
   4   0  12      122.66      102.82      7.45 o 
  -9   1  12       16.12       11.15      1.94 o 
  -8   1  12      151.16      150.08      5.53 o 
  -7   1  12        3.44        3.41      1.09 o 
  -6   1  12       19.33       16.24      2.05 o 
  -5   1  12       30.31       27.36      3.45 o 
  -4   1  12      197.08      194.63      5.78 o 
  -3   1  12       33.56       35.65      2.90 o 
  -2   1  12      514.18      538.88     10.31 o 
  -1   1  12        3.13        1.64      0.75 o 
   0   1  12       19.74       18.66      2.31 o 
   1   1  12        3.83        2.24      1.05 o 
   2   1  12       33.41       33.06      4.94 o 
   3   1  12       11.90       11.17      3.19 o 
  -8   2  12       27.17       26.53      2.81 o 
  -7   2  12       81.00       76.68      4.83 o 
  -6   2  12       23.38       20.57      2.52 o 
  -5   2  12       10.47       10.63      1.81 o 
  -4   2  12      216.59      217.05      6.27 o 
  -3   2  12        0.49        1.26      1.09 o 
  -2   2  12      209.05      199.66      6.38 o 
  -1   2  12      142.79      142.30      7.53 o 
   0   2  12       34.44       37.44      2.95 o 
   1   2  12      128.57      134.15      8.42 o 
   2   2  12       36.52       41.58      5.63 o 
  -8   3  12       30.77       27.57      2.99 o 
  -7   3  12       56.20       59.57      5.03 o 
  -6   3  12        4.07        2.72      1.11 o 
  -5   3  12       70.28       69.71      3.23 o 
  -4   3  12      217.27      218.05      6.40 o 
  -3   3  12       41.48       47.93      4.01 o 
  -2   3  12       63.23       66.32      4.15 o 
  -1   3  12        0.25       -0.51      1.62 o 
   0   3  12       82.24       64.40      6.08 o 
   1   3  12       27.52       32.93      5.17 o 
  -6   4  12       52.34       59.89      3.97 o 
  -5   4  12      180.52      187.39      9.54 o 
  -4   4  12        9.39        6.66      2.08 o 
  -3   4  12      108.44      107.17      5.61 o 
  -2   4  12       14.63        9.16      2.99 o 
  -1   4  12       58.56       57.46      6.82 o 
  -1 -12  13        2.46        7.65      3.91 o 
  -4 -11  13        2.29        2.23      1.02 o 
  -3 -11  13       29.30       37.66      4.69 o 
  -2 -11  13        0.93        0.71      1.09 o 
  -1 -11  13       65.04       72.18      3.71 o 
   0 -11  13        8.05        5.35      1.79 o 
   1 -11  13       10.53        9.23      1.99 o 
   2 -11  13        0.32        2.21      3.17 o 
  -5 -10  13        3.98        5.00      1.20 o 
  -4 -10  13       55.57       58.45      3.00 o 
  -3 -10  13       34.36       36.59      2.66 o 
  -2 -10  13       31.07       29.91      2.25 o 
  -1 -10  13        5.60        4.68      1.06 o 
   0 -10  13        0.50        0.72      0.59 o 
   1 -10  13       10.20       11.87      2.97 o 
   2 -10  13       56.45       59.23      6.99 o 
   3 -10  13       46.18       45.95      4.24 o 
  -6  -9  13       86.15       93.75      3.69 o 
  -5  -9  13        1.61        2.56      0.95 o 
  -4  -9  13      107.08      102.54      4.17 o 
  -3  -9  13        0.13        2.57      1.78 o 
  -2  -9  13       89.38       93.17      4.10 o 
  -1  -9  13       51.55       47.63      2.37 o 
   0  -9  13       10.13        8.66      1.05 o 
   1  -9  13        4.08        3.51      0.85 o 
   2  -9  13       82.15       75.02      4.47 o 
   3  -9  13       10.43        8.18      2.09 o 
   4  -9  13        6.35        6.43      1.95 o 
  -7  -8  13       10.02       11.23      1.75 o 
  -6  -8  13       19.87       22.13      3.03 o 
  -5  -8  13      125.81      124.33      4.09 o 
  -4  -8  13        2.50        3.54      1.02 o 
  -3  -8  13       44.48       51.61      2.63 o 
  -2  -8  13        0.01        1.83      1.23 o 
  -1  -8  13      128.52      131.82      3.29 o 
   0  -8  13        1.31        1.45      0.69 o 
   1  -8  13       11.65        9.87      1.17 o 
   2  -8  13       68.50       70.37      3.35 o 
   3  -8  13       17.36       17.08      1.74 o 
   4  -8  13      108.33      113.24      6.81 o 
  -8  -7  13       50.71       51.29      3.31 o 
  -7  -7  13        0.08       -0.72      0.83 o 
  -6  -7  13       40.35       44.81      2.78 o 
  -5  -7  13      192.73      189.63      5.80 o 
  -4  -7  13       25.01       29.04      2.28 o 
  -3  -7  13      121.33      118.09      3.68 o 
  -2  -7  13        5.39        3.41      0.80 o 
  -1  -7  13       32.03       34.12      1.95 o 
   0  -7  13        9.73       10.49      1.11 o 
   1  -7  13       12.14       11.74      1.74 o 
   2  -7  13       40.96       45.80      2.12 o 
   3  -7  13       38.64       42.25      2.04 o 
   4  -7  13       71.28       69.55      6.15 o 
   5  -7  13       11.22        7.37      2.92 o 
  -8  -6  13        4.92        4.29      1.44 o 
  -7  -6  13       62.26       63.40      3.02 o 
  -6  -6  13       74.50       78.01      3.19 o 
  -5  -6  13      114.69      109.44      3.65 o 
  -4  -6  13       20.32       21.48      1.92 o 
  -3  -6  13       43.10       45.31      2.43 o 
  -2  -6  13       14.92       14.70      1.30 o 
  -1  -6  13       32.05       32.95      2.44 o 
   0  -6  13        0.67        0.04      0.52 o 
   1  -6  13       87.07       85.73      2.41 o 
   2  -6  13      299.76      297.71      5.30 o 
   3  -6  13      237.29      248.37      4.72 o 
   4  -6  13       98.55       98.38      7.04 o 
   5  -6  13       62.03       68.55      6.24 o 
  -9  -5  13       17.32       18.91      2.50 o 
  -8  -5  13      117.25      116.37      4.94 o 
  -7  -5  13        8.94       11.80      2.64 o 
  -6  -5  13      359.50      360.02      8.46 o 
  -5  -5  13       54.86       55.77      2.92 o 
  -4  -5  13      227.03      231.16      6.43 o 
  -3  -5  13       11.86        9.81      1.27 o 
  -2  -5  13       48.98       42.27      1.85 o 
  -1  -5  13        8.61        8.64      0.79 o 
   0  -5  13        9.64        9.76      1.01 o 
   1  -5  13      124.08      120.73      3.22 o 
   2  -5  13      124.71      125.80      2.95 o 
   3  -5  13       22.93       21.56      2.39 o 
   4  -5  13        0.36        1.68      1.94 o 
   5  -5  13      192.22      207.87     10.60 o 
  -9  -4  13        0.90        1.22      1.25 o 
  -8  -4  13       10.84       12.45      2.06 o 
  -7  -4  13      181.72      192.18      6.14 o 
  -6  -4  13        3.07        2.81      1.63 o 
  -5  -4  13        0.71        0.28      1.02 o 
  -4  -4  13       55.32       54.83      3.78 o 
  -3  -4  13       43.13       47.35      2.45 o 
  -2  -4  13        4.08        4.18      1.11 o 
  -1  -4  13        0.88        0.63      0.47 o 
   0  -4  13       61.08       58.98      2.34 o 
   1  -4  13        3.44        4.00      0.78 o 
   2  -4  13      290.95      301.93     11.18 o 
   3  -4  13       49.17       49.90      2.46 o 
   4  -4  13       35.83       41.04      5.39 o 
  -9  -3  13      217.45      223.52      7.08 o 
  -8  -3  13        1.87        0.70      1.13 o 
  -7  -3  13      134.29      132.45      5.03 o 
  -6  -3  13       18.69       19.38      2.29 o 
  -5  -3  13       16.12       13.78      4.30 o 
  -4  -3  13        2.47        2.13      1.79 o 
  -3  -3  13       70.06       72.58      3.35 o 
  -2  -3  13        9.12        7.74      1.16 o 
  -1  -3  13       23.84       23.34      1.35 o 
   0  -3  13      168.92      162.26      3.23 o 
   1  -3  13        0.49        0.28      0.54 o 
   2  -3  13      222.83      226.97      5.30 o 
   3  -3  13        7.60        6.98      1.16 o 
   4  -3  13      195.83      199.83      6.94 o 
  -9  -2  13        0.01        0.35      1.20 o 
  -8  -2  13       78.92       80.57      4.08 o 
  -7  -2  13      117.56      112.32      4.62 o 
  -6  -2  13        0.73       -0.90      0.95 o 
  -5  -2  13      101.76      104.86      4.24 o 
  -4  -2  13        8.25        6.17      1.65 o 
  -3  -2  13        3.80        1.84      1.13 o 
  -2  -2  13       23.08       18.64      2.57 o 
  -1  -2  13       54.47       59.31      1.96 o 
   0  -2  13      176.92      175.46      3.77 o 
   1  -2  13       26.00       30.73      2.82 o 
   2  -2  13       29.45       22.21      2.27 o 
   3  -2  13       28.22       27.35      2.86 o 
   4  -2  13       91.03       92.91      4.91 o 
  -9  -1  13       13.99        8.94      1.90 o 
  -8  -1  13      249.58      239.62      9.09 o 
  -7  -1  13        1.90        1.76      1.19 o 
  -6  -1  13       92.12       77.86      3.79 o 
  -5  -1  13      369.74      375.87      8.56 o 
  -4  -1  13       41.11       44.66      3.16 o 
  -3  -1  13       52.49       49.85      2.96 o 
  -2  -1  13        8.17        7.15      1.40 o 
  -1  -1  13      215.23      208.02      5.31 o 
   0  -1  13       14.17       12.54      1.56 o 
   1  -1  13      385.91      399.10      9.22 o 
   2  -1  13       20.17       22.21      4.18 o 
   3  -1  13       39.03       34.48      5.20 o 
  -8   0  13        6.96        7.50      1.67 o 
  -7   0  13        0.55        2.10      1.03 o 
  -6   0  13       40.00       41.04      3.35 o 
  -5   0  13       40.47       41.44      3.76 o 
  -4   0  13       23.92       24.05      2.59 o 
  -3   0  13       95.99       79.63      3.73 o 
  -2   0  13       27.69       30.65      2.43 o 
  -1   0  13       60.42       55.32      3.32 o 
   0   0  13      174.07      184.92      6.11 o 
   1   0  13       50.28       48.55      5.87 o 
   2   0  13        7.83        6.38      2.68 o 
  -8   1  13       20.07       20.64      2.46 o 
  -7   1  13       69.87       70.44      3.80 o 
  -6   1  13       51.83       43.48      4.52 o 
  -5   1  13       13.78       14.93      3.89 o 
  -4   1  13       17.31       15.42      2.19 o 
  -3   1  13      133.28      120.19      5.49 o 
  -2   1  13      232.75      229.12      7.01 o 
  -1   1  13        0.12        0.18      1.03 o 
   0   1  13      216.07      216.66     10.71 o 
   1   1  13       42.01       32.41      5.05 o 
   2   1  13      101.15      102.60      7.71 o 
  -7   2  13       49.12       49.99      3.82 o 
  -6   2  13        2.94       -0.42      1.06 o 
  -5   2  13       63.36       63.95      3.64 o 
  -4   2  13       49.96       43.65      3.45 o 
  -3   2  13        3.04        2.99      1.51 o 
  -2   2  13        9.86        7.27      1.70 o 
  -1   2  13       27.73       28.38      4.82 o 
   0   2  13       26.03       26.01      4.76 o 
  -6   3  13       17.27       11.84      2.93 o 
  -5   3  13        1.03        0.75      0.97 o 
  -4   3  13        8.45        5.36      1.87 o 
  -3   3  13       17.84       19.34      4.11 o 
  -2   3  13        5.71        3.89      2.37 o 
  -1   3  13      162.52      176.50     10.05 o 
  -2 -11  14      186.68      197.57      6.64 o 
  -1 -11  14        0.14        1.49      1.14 o 
   0 -11  14       48.81       49.57      4.45 o 
  -4 -10  14        1.12        0.36      0.89 o 
  -3 -10  14        7.28        7.79      1.77 o 
  -2 -10  14      199.47      198.43      6.72 o 
  -1 -10  14        1.31        0.84      1.00 o 
   0 -10  14       25.33       34.57      4.25 o 
   1 -10  14       60.97       67.21      4.34 o 
   2 -10  14        0.03        2.85      1.22 o 
  -6  -9  14        0.11        0.96      1.20 o 
  -5  -9  14       28.26       23.77      3.32 o 
  -4  -9  14        0.05       -0.54      1.01 o 
  -3  -9  14       77.21       77.26      3.26 o 
  -2  -9  14       42.05       39.25      2.30 o 
  -1  -9  14       14.73       15.37      2.22 o 
   0  -9  14       55.96       58.69      2.14 o 
   1  -9  14        9.79        8.62      2.06 o 
   2  -9  14       11.09       13.78      3.59 o 
   3  -9  14        9.01        5.39      3.06 o 
  -6  -8  14       22.84       26.12      2.74 o 
  -5  -8  14        1.25        1.09      0.95 o 
  -4  -8  14        3.22        4.20      1.11 o 
  -3  -8  14      129.51      134.44      4.72 o 
  -2  -8  14       41.65       40.00      2.16 o 
  -1  -8  14       52.71       57.93      2.52 o 
   0  -8  14       42.58       42.23      2.51 o 
   1  -8  14        0.02        0.19      1.23 o 
   2  -8  14        2.07       -0.24      1.33 o 
   3  -8  14        3.32        3.01      1.70 o 
  -7  -7  14        3.43        2.32      1.07 o 
  -6  -7  14        3.14        3.54      1.17 o 
  -5  -7  14        0.02       -0.69      0.76 o 
  -4  -7  14      140.97      150.03      4.39 o 
  -3  -7  14        0.77        1.99      2.06 o 
  -2  -7  14       60.31       64.27      2.34 o 
  -1  -7  14      203.03      213.99      4.78 o 
   0  -7  14      149.94      154.91      3.27 o 
   1  -7  14      280.53      279.08      5.14 o 
   2  -7  14       15.74       15.00      2.58 o 
   3  -7  14        1.96        6.17      5.17 o 
  -8  -6  14        0.00       -0.70      1.41 o 
  -7  -6  14        3.85        5.64      2.03 o 
  -6  -6  14        4.37        6.15      2.14 o 
  -5  -6  14        4.49        3.28      1.12 o 
  -4  -6  14       36.35       38.84      2.51 o 
  -3  -6  14        8.26        6.11      2.37 o 
  -2  -6  14       37.81       44.57      2.27 o 
  -1  -6  14        1.32        1.47      0.77 o 
   0  -6  14       33.58       35.17      1.72 o 
   1  -6  14       64.56       60.03      2.09 o 
   2  -6  14        5.09        5.09      2.16 o 
   3  -6  14       40.59       38.86      5.39 o 
   4  -6  14       14.97       16.61      3.80 o 
  -8  -5  14        0.08        0.37      1.20 o 
  -7  -5  14       14.69       13.89      2.07 o 
  -6  -5  14       41.24       41.70      4.48 o 
  -5  -5  14      134.89      134.91      5.05 o 
  -4  -5  14        5.06        7.36      1.53 o 
  -3  -5  14      128.04      133.02      3.91 o 
  -2  -5  14       50.27       47.91      2.30 o 
  -1  -5  14        6.80        9.61      1.27 o 
   0  -5  14       85.14       89.51      2.43 o 
   1  -5  14        5.65        3.55      0.91 o 
   2  -5  14        0.72       -0.82      1.23 o 
   3  -5  14        2.52        0.07      1.81 o 
  -8  -4  14        6.12        4.55      1.38 o 
  -7  -4  14       17.18       15.55      2.92 o 
  -6  -4  14      105.97       96.43      4.35 o 
  -5  -4  14       47.65       43.04      3.35 o 
  -4  -4  14        7.11        6.51      2.09 o 
  -3  -4  14      134.52      131.67      9.67 o 
  -2  -4  14       17.17       18.33      1.72 o 
  -1  -4  14      130.48      138.19      3.70 o 
   0  -4  14        0.02        0.94      0.60 o 
   1  -4  14       41.98       42.63      1.83 o 
   2  -4  14        6.93        9.49      1.95 o 
   3  -4  14        0.76        0.67      1.18 o 
  -8  -3  14        1.23       -0.08      1.29 o 
  -7  -3  14       10.08       10.90      2.20 o 
  -6  -3  14       55.77       53.13      7.94 o 
  -5  -3  14      134.25      130.33      4.91 o 
  -4  -3  14       17.21       21.98      2.38 o 
  -3  -3  14      130.78      140.74      4.88 o 
  -2  -3  14        6.82        4.53      1.18 o 
  -1  -3  14      110.90      110.75      3.91 o 
   0  -3  14       16.45       14.14      1.32 o 
   1  -3  14       15.67       14.55      1.51 o 
   2  -3  14        2.49        3.53      2.05 o 
   3  -3  14       20.09       16.53      2.59 o 
  -8  -2  14        3.54        2.29      1.19 o 
  -7  -2  14        3.95        1.94      1.70 o 
  -6  -2  14        0.21        0.65      0.90 o 
  -5  -2  14        2.46        2.06      1.70 o 
  -4  -2  14      165.19      166.11      5.56 o 
  -3  -2  14      143.99      148.95      5.06 o 
  -2  -2  14      151.24      150.92      4.69 o 
  -1  -2  14       18.03       16.59      1.90 o 
   0  -2  14        0.40        1.44      0.62 o 
   1  -2  14      245.79      249.88     11.37 o 
   2  -2  14       16.31       18.17      3.83 o 
  -8  -1  14        7.07        5.65      1.93 o 
  -7  -1  14       21.08       25.31      2.65 o 
  -6  -1  14       85.40       88.51      5.01 o 
  -5  -1  14       96.22       92.96      4.29 o 
  -4  -1  14      262.63      279.23      7.44 o 
  -3  -1  14       76.96       79.73      3.83 o 
  -2  -1  14       15.91       17.36      3.10 o 
  -1  -1  14        0.01        1.08      1.11 o 
   0  -1  14        4.08        3.33      1.03 o 
   1  -1  14        1.91        2.16      2.06 o 
   2  -1  14        0.21        0.74      1.98 o 
  -7   0  14       37.77       34.81      3.20 o 
  -6   0  14       11.85        9.05      2.29 o 
  -5   0  14       98.54       96.06      4.68 o 
  -4   0  14       11.57        8.73      1.79 o 
  -3   0  14      182.60      181.61      6.34 o 
  -2   0  14       63.83       60.97      3.63 o 
  -1   0  14       36.95       39.66      5.51 o 
   0   0  14       26.55       25.44      4.51 o 
   1   0  14       53.14       52.25      6.48 o 
  -7   1  14       21.58       21.21      4.55 o 
  -6   1  14        5.54        4.32      1.47 o 
  -5   1  14      151.98      161.16      5.83 o 
  -4   1  14        1.77        4.62      1.88 o 
  -3   1  14       16.06       14.67      2.53 o 
  -2   1  14       82.79       78.61      6.65 o 
  -1   1  14       26.36       18.53      3.98 o 
   0   1  14        0.12        1.09      1.79 o 
  -5   2  14       64.79       69.87      4.38 o 
  -4   2  14       34.18       42.31      3.49 o 
  -3   2  14        7.68        6.04      2.72 o 
  -3 -10  15        3.96        4.22      2.12 o 
  -2 -10  15       23.01       26.61      6.70 o 
  -1 -10  15        5.28        8.60      1.94 o 
   0 -10  15        3.98        1.44      1.20 o 
  -4  -9  15       33.67       29.86      2.52 o 
  -3  -9  15       14.99       16.12      1.94 o 
  -2  -9  15       39.42       42.28      3.29 o 
  -1  -9  15       41.65       43.38      6.11 o 
   0  -9  15        0.28        0.63      1.87 o 
   1  -9  15       32.25       32.62      3.65 o 
  -5  -8  15        1.59        1.08      1.34 o 
  -4  -8  15        9.80       13.95      1.90 o 
  -3  -8  15        8.45        7.42      1.38 o 
  -2  -8  15       63.66       66.38      2.50 o 
  -1  -8  15        0.67        2.07      1.37 o 
   0  -8  15        0.02        1.20      1.35 o 
   1  -8  15       70.28       72.89      4.52 o 
   2  -8  15      112.89      110.75      7.81 o 
  -6  -7  15       46.64       43.48      2.86 o 
  -5  -7  15        0.61        1.08      1.01 o 
  -4  -7  15        6.17        4.96      1.31 o 
  -3  -7  15       17.01       15.35      1.74 o 
  -2  -7  15       10.82       13.19      1.51 o 
  -1  -7  15       17.57       15.53      1.78 o 
   0  -7  15      249.29      262.00      6.67 o 
   1  -7  15       15.93       14.15      2.49 o 
   2  -7  15       19.93       23.47      4.78 o 
  -7  -6  15        0.03        1.50      0.91 o 
  -6  -6  15       15.64       12.55      2.23 o 
  -5  -6  15      200.80      205.57      6.52 o 
  -4  -6  15        0.07       -0.83      1.46 o 
  -3  -6  15       12.40       12.49      1.70 o 
  -2  -6  15        3.88        3.22      1.11 o 
  -1  -6  15        2.17        2.10      0.88 o 
   0  -6  15        0.06        1.02      1.13 o 
   1  -6  15      354.44      379.58      9.12 o 
   2  -6  15       57.29       67.40      5.94 o 
  -7  -5  15        3.14        3.79      1.35 o 
  -6  -5  15       54.50       46.17      4.39 o 
  -5  -5  15       42.06       38.46      5.05 o 
  -4  -5  15       14.31       17.81      3.40 o 
  -3  -5  15        2.91        4.58      1.83 o 
  -2  -5  15       73.45       64.25      3.12 o 
  -1  -5  15       80.09       79.55      2.96 o 
   0  -5  15       98.36       96.95      2.83 o 
   1  -5  15       55.73       62.53      3.51 o 
   2  -5  15       46.21       40.06      3.76 o 
  -7  -4  15        2.62        6.11      3.88 o 
  -6  -4  15      167.56      177.00      6.14 o 
  -5  -4  15        3.32        2.57      1.77 o 
  -4  -4  15        1.17        3.64      1.63 o 
  -3  -4  15       14.06       11.85      1.92 o 
  -2  -4  15       95.97       98.12      4.17 o 
  -1  -4  15      158.33      163.58      4.95 o 
   0  -4  15        3.34        3.73      0.94 o 
   1  -4  15        3.43        3.10      2.07 o 
   2  -4  15        2.86        2.85      1.53 o 
  -7  -3  15        0.46        1.11      1.45 o 
  -6  -3  15      213.51      224.22      6.90 o 
  -5  -3  15        8.29       18.02      3.77 o 
  -4  -3  15        6.94        3.45      1.46 o 
  -3  -3  15       55.53       59.66      7.11 o 
  -2  -3  15       64.13       64.76      3.20 o 
  -1  -3  15        9.00        8.75      1.47 o 
   0  -3  15      540.16      529.00     17.53 o 
   1  -3  15        2.81       -1.30      1.42 o 
  -7  -2  15       23.04       30.43      3.74 o 
  -6  -2  15       52.11       51.49      6.03 o 
  -5  -2  15        5.06        6.78      2.44 o 
  -4  -2  15       12.36       11.67      2.47 o 
  -3  -2  15       51.76       51.20      4.51 o 
  -2  -2  15       86.31       93.90      3.83 o 
  -1  -2  15       46.81       44.54      5.66 o 
   0  -2  15       10.01        5.02      2.31 o 
   1  -2  15       38.94       45.02      5.88 o 
  -6  -1  15       13.90       13.98      2.13 o 
  -5  -1  15        3.91        1.72      1.31 o 
  -4  -1  15       23.23       23.22      4.11 o 
  -3  -1  15      168.60      169.16      6.93 o 
  -2  -1  15      139.87      130.20      8.48 o 
  -1  -1  15      165.68      167.61      9.63 o 
   0  -1  15       38.67       34.94      5.34 o 
  -5   0  15       15.56       15.18      2.22 o 
  -4   0  15       13.71       12.16      2.06 o 
  -3   0  15       16.38       15.21      2.57 o 
  -2   0  15       90.46       99.71      7.54 o 
  -4  -8  16        0.03        0.48      1.29 o 
  -3  -8  16        7.67        9.49      2.06 o 
  -2  -8  16       12.28       15.15      2.04 o 
  -1  -8  16       55.74       58.53      3.63 o 
   0  -8  16        3.00        0.47      1.48 o 
  -5  -7  16        0.20       -0.93      2.32 o 
  -4  -7  16       12.70       10.84      1.85 o 
  -3  -7  16       21.16       23.67      2.81 o 
  -2  -7  16        5.75        0.17      3.42 o 
  -1  -7  16       26.70       29.18      2.78 o 
   0  -7  16        2.43        0.34      2.25 o 
  -5  -6  16       55.79       61.16      3.78 o 
  -4  -6  16       31.52       31.96      2.99 o 
  -3  -6  16      106.24      112.10      5.73 o 
  -2  -6  16        9.37        8.61      2.09 o 
  -1  -6  16        0.97        5.22      1.27 o 
   0  -6  16        0.33        2.96      1.24 o 
  -6  -5  16        1.60       -2.06      2.06 o 
  -5  -5  16        5.78        9.91      4.49 o 
  -4  -5  16       34.24       30.66      4.93 o 
  -3  -5  16       14.13       16.07      2.67 o 
  -2  -5  16       90.70      105.24      5.44 o 
  -1  -5  16        9.40       11.17      2.44 o 
   0  -5  16        0.33        2.64      1.94 o 
  -6  -4  16       31.68       47.59      5.95 o 
  -5  -4  16       36.09       40.96      3.49 o 
  -4  -4  16      142.62      144.22     11.97 o 
  -3  -4  16       23.20       32.11      7.66 o 
  -2  -4  16        1.17        2.35      1.40 o 
  -1  -4  16        0.00       -0.41      1.61 o 
   0  -4  16       53.36       58.57      6.77 o 
  -5  -3  16      106.07      120.75      5.07 o 
  -4  -3  16       12.42       14.92      2.11 o 
  -3  -3  16       79.38       83.41      5.59 o 
  -2  -3  16        0.96        4.42      4.87 o 
  -1  -3  16       17.00       12.81      3.63 o 
  -4  -2  16       36.05       43.05      4.22 o 
  -3  -2  16       45.26       55.26     10.66 o 
  -2  -2  16        0.16       -1.72      1.72 o 
                                                 
